# Supplementary material for: Chemical CO2 fixation by a heterogenised Zn(ii)-hydrazone complex
Source: RSC Adv. 2025 Feb 26;15(8):5977–88. doi: 10.1039/d4ra09026h (PMC11862881; doi:10.1039/d4ra09026h)
Supplement: RA-015-D4RA09026H-s002 [file RA-015-D4RA09026H-s002.cif]

# Supplementary Information (SI) for RSC Advances.
# This journal is © The Royal Society of Chemistry 2025

####################################################################### 
# 
# This file contains crystal structure data downloaded from the 
# Cambridge Structural Database (CSD) hosted by the Cambridge 
# Crystallographic Data Centre (CCDC).
# 
# Full information about CCDC data access policies and citation 
# guidelines are available at http://www.ccdc.cam.ac.uk/access/V1 
# 
# Audit and citation data items may have been added by the CCDC. 
# Please retain this information to preserve the provenance of 
# this file and to allow appropriate attribution of the data. 
# 
#######################################################################

data_bnh4a
_database_code_depnum_ccdc_archive 'CCDC 2409956'
loop_
_audit_author_name
_audit_author_address
'Rahman Bikas'
;Imam Khomeini International University
Iran
;
_audit_update_record             
;
2024-12-12 deposited with the CCDC.	2025-02-10 downloaded from the CCDC.
;

_audit_creation_method           SHELXL-2013
_chemical_name_systematic        
;
 ?
;
_chemical_name_common            ?
_chemical_melting_point          ?
_chemical_formula_moiety         'C18 H20 N4 O5 Zn'
_chemical_formula_sum            'C18 H20 N4 O5 Zn'
_chemical_formula_weight         437.75

loop_
_atom_type_symbol
_atom_type_description
_atom_type_scat_dispersion_real
_atom_type_scat_dispersion_imag
_atom_type_scat_source
C C 0.0033 0.0016 'International Tables Vol C Tables 4.2.6.8 and 6.1.1.4'
H H 0.0000 0.0000 'International Tables Vol C Tables 4.2.6.8 and 6.1.1.4'
N N 0.0061 0.0033 'International Tables Vol C Tables 4.2.6.8 and 6.1.1.4'
O O 0.0106 0.0060 'International Tables Vol C Tables 4.2.6.8 and 6.1.1.4'
Zn Zn 0.2839 1.4301 'International Tables Vol C Tables 4.2.6.8 and 6.1.1.4'

_space_group_crystal_system      triclinic
_space_group_IT_number           2
_space_group_name_H-M_alt        'P -1'
_space_group_name_Hall           '-P 1'

_shelx_space_group_comment       
;
The symmetry employed for this shelxl refinement is uniquely defined
by the following loop, which should always be used as a source of
symmetry information in preference to the above space-group names.
They are only intended as comments.
;

loop_
_space_group_symop_operation_xyz
'x, y, z'
'-x, -y, -z'

_cell_length_a                   9.037(2)
_cell_length_b                   10.049(3)
_cell_length_c                   10.795(3)
_cell_angle_alpha                80.44(4)
_cell_angle_beta                 78.53(4)
_cell_angle_gamma                79.74(3)
_cell_volume                     936.7(5)
_cell_formula_units_Z            2
_cell_measurement_temperature    100(2)
_cell_measurement_reflns_used    5283
_cell_measurement_theta_min      2.8
_cell_measurement_theta_max      25

_exptl_crystal_description       block
_exptl_crystal_colour            yellow
_exptl_crystal_density_meas      ?
_exptl_crystal_density_method    ?
_exptl_crystal_density_diffrn    1.552
_exptl_crystal_F_000             452
_exptl_transmission_factor_min   ?
_exptl_transmission_factor_max   ?
_exptl_crystal_size_max          0.360
_exptl_crystal_size_mid          0.270
_exptl_crystal_size_min          0.150
_exptl_absorpt_coefficient_mu    1.350
_shelx_estimated_absorpt_T_min   0.642
_shelx_estimated_absorpt_T_max   0.823
_exptl_absorpt_correction_T_min  0.672
_exptl_absorpt_correction_T_max  0.853
_exptl_absorpt_correction_type   analytical
_exptl_absorpt_process_details   
;
CrysAlisPro, Agilent Technologies,
Version 1.171.36.20 (release 27-06-2012 CrysAlis171 .NET)
(compiled Jul 11 2012,15:38:31)
Analytical numeric absorption correction using a multifaceted crystal
model based on expressions derived by R.C. Clark & J.S. Reid.
(Clark, R. C. & Reid, J. S. (1995). Acta Cryst. A51, 887-897)
;
_exptl_special_details           
;
 ?
;

_diffrn_ambient_temperature      100(2)
_diffrn_radiation_wavelength     0.71073
_diffrn_radiation_type           MoK\a
_diffrn_radiation_source         'normal-focus sealed tube'
_diffrn_measurement_device_type  
;
Kuma KM4 kappa-geometry diffractometer with a CCD detector
;
_diffrn_measurement_method       w/
_diffrn_detector_area_resol_mean ?
_diffrn_reflns_number            7344
_diffrn_reflns_av_unetI/netI     0.0505
_diffrn_reflns_av_R_equivalents  0.0424
_diffrn_reflns_limit_h_min       -11
_diffrn_reflns_limit_h_max       11
_diffrn_reflns_limit_k_min       -12
_diffrn_reflns_limit_k_max       11
_diffrn_reflns_limit_l_min       -12
_diffrn_reflns_limit_l_max       13
_diffrn_reflns_theta_min         2.878
_diffrn_reflns_theta_max         26.556
_diffrn_reflns_theta_full        25.500
_diffrn_measured_fraction_theta_max 0.987
_diffrn_measured_fraction_theta_full 0.993
_diffrn_reflns_Laue_measured_fraction_max 0.987
_diffrn_reflns_Laue_measured_fraction_full 0.993
_diffrn_reflns_point_group_measured_fraction_max 0.987
_diffrn_reflns_point_group_measured_fraction_full 0.993
_reflns_number_total             3855
_reflns_number_gt                3579
_reflns_threshold_expression     'I > 2\s(I)'
_reflns_Friedel_coverage         0.000
_reflns_Friedel_fraction_max     .
_reflns_Friedel_fraction_full    .

_reflns_special_details          
;
 Reflections were merged by SHELXL according to the crystal
 class for the calculation of statistics and refinement.
 
 _reflns_Friedel_fraction is defined as the number of unique
 Friedel pairs measured divided by the number that would be
 possible theoretically, ignoring centric projections and
 systematic absences.
;

_computing_data_collection       'CrysAlis CCD; Oxford-Diffraction Poland, 2003'
_computing_cell_refinement       'CrysAlis RED; Oxford-Diffraction Poland, 2003'
_computing_data_reduction        'CrysAlis RED; Oxford-Diffraction Poland, 2003'
_computing_structure_solution    'SHELXS-97 (Sheldrick, 1990)'
_computing_structure_refinement  'SHELXL-2013 (Sheldrick, 2013)'
_computing_molecular_graphics    ?
_computing_publication_material  ?

_refine_special_details          
;
 ?
;
_refine_ls_structure_factor_coef Fsqd
_refine_ls_matrix_type           full
_refine_ls_weighting_scheme      calc
_refine_ls_weighting_details     
;
 w=1/[\s^2^(Fo^2^)+(0.0927P)^2^+0.6169P]
 where P=(Fo^2^+2Fc^2^)/3
;
_atom_sites_solution_primary     ?
_atom_sites_solution_secondary   ?
_atom_sites_solution_hydrogens   mixed
_refine_ls_hydrogen_treatment    mixed
_refine_ls_extinction_method     none
_refine_ls_extinction_coef       .
_refine_ls_number_reflns         3855
_refine_ls_number_parameters     268
_refine_ls_number_restraints     0
_refine_ls_R_factor_all          0.0543
_refine_ls_R_factor_gt           0.0514
_refine_ls_wR_factor_ref         0.1421
_refine_ls_wR_factor_gt          0.1368
_refine_ls_goodness_of_fit_ref   1.044
_refine_ls_restrained_S_all      1.044
_refine_ls_shift/su_max          0.003
_refine_ls_shift/su_mean         0.000

loop_
_atom_site_label
_atom_site_type_symbol
_atom_site_fract_x
_atom_site_fract_y
_atom_site_fract_z
_atom_site_U_iso_or_equiv
_atom_site_adp_type
_atom_site_occupancy
_atom_site_site_symmetry_order
_atom_site_calc_flag
_atom_site_refinement_flags_posn
_atom_site_refinement_flags_adp
_atom_site_refinement_flags_occupancy
_atom_site_disorder_assembly
_atom_site_disorder_group
Zn Zn 0.30385(3) 0.31960(3) 0.32454(3) 0.01661(15) Uani 1 1 d . . . . .
C1 C -0.0322(3) 0.2107(3) 0.6598(3) 0.0167(6) Uani 1 1 d . . . . .
C2 C -0.0954(3) 0.1032(3) 0.6329(3) 0.0203(6) Uani 1 1 d . . . . .
H2 H -0.0704 0.0784 0.5493 0.024 Uiso 1 1 calc R U . . .
C3 C -0.1927(3) 0.0328(3) 0.7246(3) 0.0200(6) Uani 1 1 d . . . . .
H3 H -0.2345 -0.0391 0.7034 0.024 Uiso 1 1 calc R U . . .
C4 C -0.2303(3) 0.0668(3) 0.8496(3) 0.0200(6) Uani 1 1 d . . . . .
C5 C -0.1697(4) 0.1774(3) 0.8766(3) 0.0228(6) Uani 1 1 d . . . . .
H5 H -0.1966 0.2040 0.9595 0.027 Uiso 1 1 calc R U . . .
C6 C -0.0720(3) 0.2468(3) 0.7838(3) 0.0218(6) Uani 1 1 d . . . . .
H6 H -0.0313 0.3199 0.8040 0.026 Uiso 1 1 calc R U . . .
N3 N -0.3230(3) -0.0035(3) 0.9417(3) 0.0267(6) Uani 1 1 d . . . . .
H3A H -0.358(4) 0.020(3) 1.015(4) 0.014(8) Uiso 1 1 d . . . . .
H3B H -0.367(5) -0.066(5) 0.923(4) 0.042(12) Uiso 1 1 d . . . . .
O1 O 0.1277(2) 0.2226(2) 0.45820(19) 0.0191(4) Uani 1 1 d . . . . .
C7 C 0.0784(3) 0.2725(3) 0.5592(3) 0.0170(6) Uani 1 1 d . . . . .
N1 N 0.1306(3) 0.3875(3) 0.5777(2) 0.0173(5) Uani 1 1 d . . . . .
H1 H 0.091(5) 0.421(4) 0.630(4) 0.025(11) Uiso 1 1 d . . . . .
N2 N 0.2325(3) 0.4374(2) 0.4772(2) 0.0170(5) Uani 1 1 d . . . . .
C8 C 0.2938(3) 0.5440(3) 0.4770(3) 0.0162(5) Uani 1 1 d . . . . .
C9 C 0.2653(4) 0.6263(3) 0.5851(3) 0.0206(6) Uani 1 1 d . . . . .
H9A H 0.1734 0.6939 0.5798 0.031 Uiso 1 1 calc R U . . .
H9B H 0.3530 0.6732 0.5801 0.031 Uiso 1 1 calc R U . . .
H9C H 0.2509 0.5657 0.6663 0.031 Uiso 1 1 calc R U . . .
C11 C 0.3985(3) 0.5802(3) 0.3562(3) 0.0180(6) Uani 1 1 d . . . . .
N21 N 0.4205(3) 0.4937(3) 0.2692(2) 0.0196(5) Uani 1 1 d . . . . .
C31 C 0.5132(4) 0.5188(3) 0.1580(3) 0.0219(6) Uani 1 1 d . . . . .
H31 H 0.5296 0.4558 0.0982 0.026 Uiso 1 1 calc R U . . .
C41 C 0.5869(4) 0.6334(3) 0.1257(3) 0.0258(7) Uani 1 1 d . . . . .
H41 H 0.6502 0.6501 0.0450 0.031 Uiso 1 1 calc R U . . .
C51 C 0.5647(4) 0.7222(3) 0.2155(3) 0.0258(7) Uani 1 1 d . . . . .
H51 H 0.6133 0.8014 0.1968 0.031 Uiso 1 1 calc R U . . .
C61 C 0.4713(4) 0.6953(3) 0.3328(3) 0.0214(6) Uani 1 1 d . . . . .
H61 H 0.4574 0.7542 0.3958 0.026 Uiso 1 1 calc R U . . .
O1A O 0.2238(2) 0.2970(2) 0.17516(19) 0.0198(4) Uani 1 1 d . . . . .
C1A C 0.0876(3) 0.3594(3) 0.1718(3) 0.0193(6) Uani 1 1 d . . . . .
O2A O 0.0269(3) 0.4519(2) 0.2371(2) 0.0264(5) Uani 1 1 d . . . . .
C2A C 0.0018(4) 0.3150(4) 0.0833(4) 0.0358(8) Uani 1 1 d . . . . .
H2A1 H -0.1082 0.3402 0.1112 0.054 Uiso 1 1 calc R U . . .
H2A2 H 0.0262 0.2158 0.0847 0.054 Uiso 1 1 calc R U . . .
H2A3 H 0.0317 0.3600 -0.0037 0.054 Uiso 1 1 calc R U . . .
O1B O 0.4739(2) 0.1825(2) 0.3727(2) 0.0223(5) Uani 1 1 d . . . . .
C1B C 0.5647(3) 0.1213(3) 0.2855(3) 0.0220(6) Uani 1 1 d . . . . .
O2B O 0.5515(3) 0.1399(3) 0.1716(2) 0.0341(6) Uani 1 1 d . . . . .
C2B C 0.6944(4) 0.0210(4) 0.3311(4) 0.0325(8) Uani 1 1 d . . . . .
H2B1 H 0.7538 -0.0255 0.2601 0.049 Uiso 1 1 calc R U . . .
H2B2 H 0.6531 -0.0465 0.3997 0.049 Uiso 1 1 calc R U . . .
H2B3 H 0.7605 0.0697 0.3633 0.049 Uiso 1 1 calc R U . . .

loop_
_atom_site_aniso_label
_atom_site_aniso_U_11
_atom_site_aniso_U_22
_atom_site_aniso_U_33
_atom_site_aniso_U_23
_atom_site_aniso_U_13
_atom_site_aniso_U_12
Zn 0.0181(2) 0.0177(2) 0.0157(2) -0.00338(14) -0.00400(14) -0.00500(14)
C1 0.0154(13) 0.0153(13) 0.0200(14) -0.0031(10) -0.0047(11) -0.0014(10)
C2 0.0210(15) 0.0194(14) 0.0220(15) -0.0066(11) -0.0041(12) -0.0036(11)
C3 0.0221(15) 0.0177(14) 0.0233(15) -0.0058(11) -0.0051(12) -0.0073(11)
C4 0.0173(14) 0.0227(14) 0.0201(15) -0.0019(11) -0.0027(11) -0.0049(11)
C5 0.0263(16) 0.0269(16) 0.0175(14) -0.0064(11) -0.0022(12) -0.0087(13)
C6 0.0234(15) 0.0229(14) 0.0225(15) -0.0060(12) -0.0048(12) -0.0087(12)
N3 0.0308(16) 0.0264(14) 0.0240(15) -0.0064(11) 0.0053(12) -0.0155(12)
O1 0.0226(11) 0.0200(10) 0.0163(10) -0.0056(8) -0.0012(8) -0.0072(8)
C7 0.0154(13) 0.0189(14) 0.0182(14) -0.0009(11) -0.0078(11) -0.0027(11)
N1 0.0197(13) 0.0184(12) 0.0147(12) -0.0045(10) 0.0000(10) -0.0063(10)
N2 0.0161(12) 0.0196(12) 0.0157(12) -0.0001(9) -0.0036(9) -0.0046(9)
C8 0.0175(14) 0.0179(13) 0.0154(13) -0.0028(10) -0.0057(11) -0.0044(11)
C9 0.0219(15) 0.0207(14) 0.0220(15) -0.0062(12) -0.0050(12) -0.0061(12)
C11 0.0155(13) 0.0228(14) 0.0170(14) -0.0014(11) -0.0064(11) -0.0039(11)
N21 0.0193(12) 0.0223(13) 0.0187(12) -0.0013(10) -0.0075(10) -0.0037(10)
C31 0.0237(15) 0.0279(16) 0.0152(14) -0.0023(11) -0.0042(11) -0.0067(12)
C41 0.0249(16) 0.0301(16) 0.0217(16) 0.0000(12) -0.0016(12) -0.0080(13)
C51 0.0306(17) 0.0227(15) 0.0266(16) -0.0004(12) -0.0063(13) -0.0115(13)
C61 0.0236(16) 0.0196(14) 0.0231(15) -0.0050(11) -0.0043(12) -0.0061(12)
O1A 0.0193(10) 0.0238(10) 0.0187(10) -0.0047(8) -0.0056(8) -0.0053(8)
C1A 0.0209(14) 0.0205(14) 0.0176(14) -0.0012(11) -0.0018(11) -0.0092(11)
O2A 0.0304(12) 0.0215(11) 0.0263(12) -0.0068(9) 0.0016(9) -0.0053(9)
C2A 0.0296(19) 0.044(2) 0.041(2) -0.0127(16) -0.0212(16) -0.0012(16)
O1B 0.0216(11) 0.0220(10) 0.0235(11) -0.0045(8) -0.0050(8) -0.0014(8)
C1B 0.0208(15) 0.0195(14) 0.0280(16) -0.0034(12) -0.0055(12) -0.0074(12)
O2B 0.0281(13) 0.0493(15) 0.0240(12) -0.0112(11) -0.0064(10) 0.0046(11)
C2B 0.0293(18) 0.0274(17) 0.044(2) -0.0120(15) -0.0166(15) 0.0063(14)

_geom_special_details            
;
 All esds (except the esd in the dihedral angle between two l.s. planes)
 are estimated using the full covariance matrix.  The cell esds are taken
 into account individually in the estimation of esds in distances, angles
 and torsion angles; correlations between esds in cell parameters are only
 used when they are defined by crystal symmetry.  An approximate (isotropic)
 treatment of cell esds is used for estimating esds involving l.s. planes.
;

loop_
_geom_bond_atom_site_label_1
_geom_bond_atom_site_label_2
_geom_bond_distance
_geom_bond_site_symmetry_2
_geom_bond_publ_flag
Zn O1A 1.954(2) . ?
Zn O1B 1.963(2) . ?
Zn N2 2.118(3) . ?
Zn N21 2.142(3) . ?
Zn O1 2.177(2) . ?
C1 C2 1.402(4) . ?
C1 C6 1.405(4) . ?
C1 C7 1.459(4) . ?
C2 C3 1.377(4) . ?
C2 H2 0.9500 . ?
C3 C4 1.408(4) . ?
C3 H3 0.9500 . ?
C4 N3 1.355(4) . ?
C4 C5 1.416(4) . ?
C5 C6 1.380(5) . ?
C5 H5 0.9500 . ?
C6 H6 0.9500 . ?
N3 H3A 0.85(4) . ?
N3 H3B 0.87(5) . ?
O1 C7 1.244(4) . ?
C7 N1 1.380(4) . ?
N1 N2 1.365(4) . ?
N1 H1 0.71(4) . ?
N2 C8 1.290(4) . ?
C8 C11 1.484(4) . ?
C8 C9 1.496(4) . ?
C9 H9A 0.9800 . ?
C9 H9B 0.9800 . ?
C9 H9C 0.9800 . ?
C11 N21 1.346(4) . ?
C11 C61 1.394(4) . ?
N21 C31 1.335(4) . ?
C31 C41 1.392(4) . ?
C31 H31 0.9500 . ?
C41 C51 1.386(5) . ?
C41 H41 0.9500 . ?
C51 C61 1.390(5) . ?
C51 H51 0.9500 . ?
C61 H61 0.9500 . ?
O1A C1A 1.282(4) . ?
C1A O2A 1.243(4) . ?
C1A C2A 1.508(4) . ?
C2A H2A1 0.9800 . ?
C2A H2A2 0.9800 . ?
C2A H2A3 0.9800 . ?
O1B C1B 1.282(4) . ?
C1B O2B 1.240(4) . ?
C1B C2B 1.509(4) . ?
C2B H2B1 0.9800 . ?
C2B H2B2 0.9800 . ?
C2B H2B3 0.9800 . ?

loop_
_geom_angle_atom_site_label_1
_geom_angle_atom_site_label_2
_geom_angle_atom_site_label_3
_geom_angle
_geom_angle_site_symmetry_1
_geom_angle_site_symmetry_3
_geom_angle_publ_flag
O1A Zn O1B 116.97(9) . . ?
O1A Zn N2 136.36(9) . . ?
O1B Zn N2 105.63(9) . . ?
O1A Zn N21 106.11(9) . . ?
O1B Zn N21 99.12(9) . . ?
N2 Zn N21 74.51(10) . . ?
O1A Zn O1 93.43(9) . . ?
O1B Zn O1 94.93(9) . . ?
N2 Zn O1 73.15(9) . . ?
N21 Zn O1 147.15(9) . . ?
C2 C1 C6 118.2(3) . . ?
C2 C1 C7 117.7(3) . . ?
C6 C1 C7 124.0(3) . . ?
C3 C2 C1 121.7(3) . . ?
C3 C2 H2 119.1 . . ?
C1 C2 H2 119.1 . . ?
C2 C3 C4 120.2(3) . . ?
C2 C3 H3 119.9 . . ?
C4 C3 H3 119.9 . . ?
N3 C4 C3 121.0(3) . . ?
N3 C4 C5 120.7(3) . . ?
C3 C4 C5 118.3(3) . . ?
C6 C5 C4 120.8(3) . . ?
C6 C5 H5 119.6 . . ?
C4 C5 H5 119.6 . . ?
C5 C6 C1 120.7(3) . . ?
C5 C6 H6 119.7 . . ?
C1 C6 H6 119.7 . . ?
C4 N3 H3A 124(2) . . ?
C4 N3 H3B 120(3) . . ?
H3A N3 H3B 115(4) . . ?
C7 O1 Zn 116.30(18) . . ?
O1 C7 N1 119.5(3) . . ?
O1 C7 C1 121.3(3) . . ?
N1 C7 C1 119.1(3) . . ?
N2 N1 C7 114.2(2) . . ?
N2 N1 H1 127(3) . . ?
C7 N1 H1 117(3) . . ?
C8 N2 N1 123.1(2) . . ?
C8 N2 Zn 120.2(2) . . ?
N1 N2 Zn 116.42(18) . . ?
N2 C8 C11 113.3(2) . . ?
N2 C8 C9 125.1(3) . . ?
C11 C8 C9 121.6(3) . . ?
C8 C9 H9A 109.5 . . ?
C8 C9 H9B 109.5 . . ?
H9A C9 H9B 109.5 . . ?
C8 C9 H9C 109.5 . . ?
H9A C9 H9C 109.5 . . ?
H9B C9 H9C 109.5 . . ?
N21 C11 C61 121.3(3) . . ?
N21 C11 C8 115.7(3) . . ?
C61 C11 C8 123.0(3) . . ?
C31 N21 C11 119.5(3) . . ?
C31 N21 Zn 124.7(2) . . ?
C11 N21 Zn 115.9(2) . . ?
N21 C31 C41 122.8(3) . . ?
N21 C31 H31 118.6 . . ?
C41 C31 H31 118.6 . . ?
C51 C41 C31 117.7(3) . . ?
C51 C41 H41 121.1 . . ?
C31 C41 H41 121.1 . . ?
C41 C51 C61 119.9(3) . . ?
C41 C51 H51 120.0 . . ?
C61 C51 H51 120.0 . . ?
C51 C61 C11 118.7(3) . . ?
C51 C61 H61 120.6 . . ?
C11 C61 H61 120.6 . . ?
C1A O1A Zn 113.73(19) . . ?
O2A C1A O1A 123.0(3) . . ?
O2A C1A C2A 120.5(3) . . ?
O1A C1A C2A 116.5(3) . . ?
C1A C2A H2A1 109.5 . . ?
C1A C2A H2A2 109.5 . . ?
H2A1 C2A H2A2 109.5 . . ?
C1A C2A H2A3 109.5 . . ?
H2A1 C2A H2A3 109.5 . . ?
H2A2 C2A H2A3 109.5 . . ?
C1B O1B Zn 118.71(19) . . ?
O2B C1B O1B 124.7(3) . . ?
O2B C1B C2B 120.5(3) . . ?
O1B C1B C2B 114.8(3) . . ?
C1B C2B H2B1 109.5 . . ?
C1B C2B H2B2 109.5 . . ?
H2B1 C2B H2B2 109.5 . . ?
C1B C2B H2B3 109.5 . . ?
H2B1 C2B H2B3 109.5 . . ?
H2B2 C2B H2B3 109.5 . . ?

loop_
_geom_torsion_atom_site_label_1
_geom_torsion_atom_site_label_2
_geom_torsion_atom_site_label_3
_geom_torsion_atom_site_label_4
_geom_torsion
_geom_torsion_site_symmetry_1
_geom_torsion_site_symmetry_2
_geom_torsion_site_symmetry_3
_geom_torsion_site_symmetry_4
_geom_torsion_publ_flag
C6 C1 C2 C3 -0.7(4) . . . . ?
C7 C1 C2 C3 175.5(3) . . . . ?
C1 C2 C3 C4 -0.6(5) . . . . ?
C2 C3 C4 N3 -178.4(3) . . . . ?
C2 C3 C4 C5 2.0(4) . . . . ?
N3 C4 C5 C6 178.3(3) . . . . ?
C3 C4 C5 C6 -2.2(4) . . . . ?
C4 C5 C6 C1 0.9(5) . . . . ?
C2 C1 C6 C5 0.5(4) . . . . ?
C7 C1 C6 C5 -175.5(3) . . . . ?
Zn O1 C7 N1 3.3(3) . . . . ?
Zn O1 C7 C1 -175.82(19) . . . . ?
C2 C1 C7 O1 -7.6(4) . . . . ?
C6 C1 C7 O1 168.4(3) . . . . ?
C2 C1 C7 N1 173.3(2) . . . . ?
C6 C1 C7 N1 -10.7(4) . . . . ?
O1 C7 N1 N2 1.5(4) . . . . ?
C1 C7 N1 N2 -179.4(2) . . . . ?
C7 N1 N2 C8 -179.9(2) . . . . ?
C7 N1 N2 Zn -5.6(3) . . . . ?
N1 N2 C8 C11 -178.8(2) . . . . ?
Zn N2 C8 C11 7.1(3) . . . . ?
N1 N2 C8 C9 1.0(4) . . . . ?
Zn N2 C8 C9 -173.1(2) . . . . ?
N2 C8 C11 N21 -3.6(4) . . . . ?
C9 C8 C11 N21 176.6(2) . . . . ?
N2 C8 C11 C61 176.8(3) . . . . ?
C9 C8 C11 C61 -3.0(4) . . . . ?
C61 C11 N21 C31 -0.4(4) . . . . ?
C8 C11 N21 C31 -179.9(2) . . . . ?
C61 C11 N21 Zn 178.3(2) . . . . ?
C8 C11 N21 Zn -1.3(3) . . . . ?
C11 N21 C31 C41 -1.4(4) . . . . ?
Zn N21 C31 C41 180.0(2) . . . . ?
N21 C31 C41 C51 1.7(5) . . . . ?
C31 C41 C51 C61 -0.1(5) . . . . ?
C41 C51 C61 C11 -1.6(5) . . . . ?
N21 C11 C61 C51 1.9(4) . . . . ?
C8 C11 C61 C51 -178.6(3) . . . . ?
Zn O1A C1A O2A 17.3(4) . . . . ?
Zn O1A C1A C2A -162.7(2) . . . . ?
Zn O1B C1B O2B -1.8(4) . . . . ?
Zn O1B C1B C2B 178.2(2) . . . . ?

loop_
_geom_hbond_atom_site_label_D
_geom_hbond_atom_site_label_H
_geom_hbond_atom_site_label_A
_geom_hbond_distance_DH
_geom_hbond_distance_HA
_geom_hbond_distance_DA
_geom_hbond_angle_DHA
_geom_hbond_site_symmetry_A
N3 H3A O2B 0.85(4) 2.18(4) 3.001(4) 164(3) 1_456
N3 H3B O2B 0.87(5) 2.39(4) 3.195(4) 153(4) 2_556
N1 H1 O2A 0.71(4) 2.08(4) 2.784(4) 171(4) 2_566
C41 H41 O1A 0.95 2.44 3.380(4) 171.2 2_665

_refine_diff_density_max         0.498
_refine_diff_density_min         -0.850
_refine_diff_density_rms         0.120

_shelxl_version_number           2013-2

_shelx_res_file                  
;
TITL bnh4 in P-1
CELL 0.71073 9.037  10.049  10.795 80.44  78.53  79.74
ZERR 2 0.002  0.003  0.003  0.04  0.04  0.03
LATT 1
SFAC C H N O Zn
UNIT 36 40 8 10 2
acta 51
temp -173
size 0.15 0.27 0.36
L.S. 10
PLAN  20
BOND $H
htab 1.8
EQIV $1 x-1, y, z+1
HTAB N3 O2B_$1
EQIV $2 -x, -y, -z+1
HTAB N3 O2B_$2
EQIV $3 -x, -y+1, -z+1
HTAB N1 O2A_$3
EQIV $4 -x+1, -y+1, -z
HTAB C41 O1A_$4
conf

fmap 2
WGHT    0.092700    0.616900
FVAR       4.44320
ZN    5    0.303853    0.319597    0.324543    11.00000    0.01812    0.01770 =
         0.01572   -0.00338   -0.00400   -0.00500
C1    1   -0.032242    0.210708    0.659849    11.00000    0.01536    0.01533 =
         0.02004   -0.00305   -0.00473   -0.00140
C2    1   -0.095389    0.103246    0.632920    11.00000    0.02098    0.01940 =
         0.02204   -0.00658   -0.00405   -0.00362
AFIX  43
H2    2   -0.070415    0.078412    0.549263    11.00000   -1.20000
AFIX   0
C3    1   -0.192664    0.032764    0.724572    11.00000    0.02215    0.01767 =
         0.02330   -0.00580   -0.00507   -0.00727
AFIX  43
H3    2   -0.234509   -0.039064    0.703414    11.00000   -1.20000
AFIX   0
C4    1   -0.230288    0.066845    0.849553    11.00000    0.01735    0.02267 =
         0.02006   -0.00186   -0.00270   -0.00494
C5    1   -0.169688    0.177358    0.876562    11.00000    0.02633    0.02694 =
         0.01750   -0.00644   -0.00221   -0.00872
AFIX  43
H5    2   -0.196584    0.203979    0.959522    11.00000   -1.20000
AFIX   0
C6    1   -0.072030    0.246842    0.783805    11.00000    0.02344    0.02286 =
         0.02253   -0.00599   -0.00476   -0.00866
AFIX  43
H6    2   -0.031277    0.319860    0.803959    11.00000   -1.20000
AFIX   0
N3    3   -0.322954   -0.003476    0.941709    11.00000    0.03076    0.02640 =
         0.02402   -0.00642    0.00529   -0.01548
H3A   2   -0.358033    0.020454    1.014641    11.00000    0.01430
H3B   2   -0.366935   -0.066289    0.922888    11.00000    0.04219
O1    4    0.127707    0.222615    0.458196    11.00000    0.02265    0.02004 =
         0.01633   -0.00561   -0.00123   -0.00724
C7    1    0.078398    0.272509    0.559247    11.00000    0.01542    0.01894 =
         0.01818   -0.00085   -0.00785   -0.00265
N1    3    0.130644    0.387470    0.577686    11.00000    0.01974    0.01836 =
         0.01468   -0.00446    0.00001   -0.00627
H1    2    0.091312    0.421123    0.630288    11.00000    0.02514
N2    3    0.232539    0.437389    0.477177    11.00000    0.01612    0.01956 =
         0.01570   -0.00013   -0.00364   -0.00464
C8    1    0.293818    0.543985    0.477010    11.00000    0.01746    0.01786 =
         0.01540   -0.00278   -0.00571   -0.00444
C9    1    0.265324    0.626283    0.585116    11.00000    0.02194    0.02069 =
         0.02197   -0.00623   -0.00501   -0.00608
AFIX 137
H9A   2    0.173362    0.693881    0.579764    11.00000   -1.50000
H9B   2    0.353012    0.673158    0.580148    11.00000   -1.50000
H9C   2    0.250929    0.565728    0.666264    11.00000   -1.50000
AFIX   0
C11   1    0.398521    0.580174    0.356163    11.00000    0.01555    0.02277 =
         0.01699   -0.00139   -0.00643   -0.00386
N21   3    0.420545    0.493697    0.269176    11.00000    0.01928    0.02229 =
         0.01867   -0.00131   -0.00745   -0.00367
C31   1    0.513223    0.518839    0.157963    11.00000    0.02370    0.02789 =
         0.01524   -0.00232   -0.00416   -0.00673
AFIX  43
H31   2    0.529604    0.455846    0.098239    11.00000   -1.20000
AFIX   0
C41   1    0.586893    0.633373    0.125734    11.00000    0.02492    0.03009 =
         0.02172    0.00002   -0.00163   -0.00801
AFIX  43
H41   2    0.650204    0.650109    0.044998    11.00000   -1.20000
AFIX   0
C51   1    0.564734    0.722198    0.215462    11.00000    0.03059    0.02269 =
         0.02656   -0.00042   -0.00627   -0.01150
AFIX  43
H51   2    0.613336    0.801369    0.196801    11.00000   -1.20000
AFIX   0
C61   1    0.471317    0.695286    0.332772    11.00000    0.02356    0.01958 =
         0.02310   -0.00500   -0.00427   -0.00613
AFIX  43
H61   2    0.457354    0.754216    0.395794    11.00000   -1.20000
AFIX   0
O1A   4    0.223799    0.297038    0.175156    11.00000    0.01928    0.02381 =
         0.01867   -0.00466   -0.00556   -0.00530
C1A   1    0.087613    0.359441    0.171813    11.00000    0.02093    0.02052 =
         0.01764   -0.00122   -0.00182   -0.00919
O2A   4    0.026851    0.451911    0.237147    11.00000    0.03044    0.02155 =
         0.02635   -0.00682    0.00165   -0.00534
C2A   1    0.001800    0.314966    0.083266    11.00000    0.02955    0.04435 =
         0.04065   -0.01272   -0.02119   -0.00125
AFIX 137
H2A1  2   -0.108225    0.340226    0.111245    11.00000   -1.50000
H2A2  2    0.026184    0.215771    0.084706    11.00000   -1.50000
H2A3  2    0.031684    0.360003   -0.003683    11.00000   -1.50000
AFIX   0
O1B   4    0.473870    0.182484    0.372703    11.00000    0.02156    0.02199 =
         0.02349   -0.00446   -0.00504   -0.00143
C1B   1    0.564696    0.121309    0.285530    11.00000    0.02078    0.01945 =
         0.02803   -0.00344   -0.00548   -0.00743
O2B   4    0.551486    0.139870    0.171569    11.00000    0.02810    0.04926 =
         0.02402   -0.01115   -0.00639    0.00456
C2B   1    0.694395    0.020955    0.331124    11.00000    0.02933    0.02736 =
         0.04379   -0.01204   -0.01657    0.00630
AFIX 137
H2B1  2    0.753826   -0.025493    0.260072    11.00000   -1.50000
H2B2  2    0.653110   -0.046547    0.399661    11.00000   -1.50000
H2B3  2    0.760491    0.069725    0.363254    11.00000   -1.50000
AFIX   0
HKLF 4

REM  bnh4 in P-1
REM R1 =  0.0514 for    3579 Fo > 4sig(Fo)  and  0.0543 for all    3855 data
REM    268 parameters refined using      0 restraints

END

WGHT      0.0925      0.6364

REM Instructions for potential hydrogen bonds
HTAB N3 O2B_$1
HTAB N3 O2B_$2
HTAB N1 O2A_$3
HTAB C41 O1A_$4

REM Highest difference peak  0.498,  deepest hole -0.850,  1-sigma level  0.120
Q1    1   0.2655  0.5331  0.2146  11.00000  0.05    0.50
Q2    1   0.3942  0.4399  0.2731  11.00000  0.05    0.48
Q3    1   0.3849  0.5458  0.2934  11.00000  0.05    0.43
Q4    1   0.6834 -0.1023  0.5422  11.00000  0.05    0.43
Q5    1  -0.1151  0.4753  0.6545  11.00000  0.05    0.43
Q6    1   0.5567  0.2358  0.0689  11.00000  0.05    0.42
Q7    1   0.4627  0.4957  0.2330  11.00000  0.05    0.39
Q8    1   0.0713  0.0403  0.0204  11.00000  0.05    0.39
Q9    1   0.3865  0.2010  0.3186  11.00000  0.05    0.39
Q10   1   0.4048  0.9205  0.4620  11.00000  0.05    0.38
Q11   1   0.1825  0.5507  0.3768  11.00000  0.05    0.38
Q12   1  -0.0096  0.5026  0.6180  11.00000  0.05    0.37
Q13   1  -0.1275 -0.1787  0.7068  11.00000  0.05    0.37
Q14   1   0.4368  0.3749  0.4612  11.00000  0.05    0.37
Q15   1   0.2265  0.4559  0.3200  11.00000  0.05    0.37
Q16   1   0.0046  0.8030  0.7018  11.00000  0.05    0.37
Q17   1   0.4765  0.4619  0.3415  11.00000  0.05    0.36
Q18   1   0.4444  0.2886  0.3550  11.00000  0.05    0.36
Q19   1   0.5416 -0.1197  0.4327  11.00000  0.05    0.36
Q20   1  -0.2226  0.0616  0.7847  11.00000  0.05    0.36
;
_shelx_res_checksum              91846

_shelx_hkl_file                  
;
   0   0  -2 112028. 754.609   3
   0   0   2 112109. 1017.09   2
   0   0   2 110314. 770.346   1
   0   0   3 3503.16 164.950   1
   0   0   3 3828.96 229.481   2
   0   0  -3 3612.85 166.487   3
   0   0  -4 20710.6 428.507   3
   0   0   4 23064.3 482.453   1
   0   0   5 9723.22 353.525   1
   0   0  -5 8671.02 325.799   3
   0   0   5 9879.95 484.615   2
   0   0  -6 50294.0 849.531   3
   0   0   6 50712.0 859.761   1
   0   0   6 49604.5 1192.45   2
   0   0   7 320.618 96.6592   5
   0   0   7 273.834 99.5963   2
   0   0  -7 427.798 87.2560   3
   0   0   7 246.352 66.0152   1
   0   0  -8 18874.0 626.955   3
   0   0   8 18317.6 824.907   2
   0   0   9 8421.88 598.399   2
   0   0   9 8154.11 461.206   5
   0   0  10 4790.86 369.610   5
   0   0  10 4903.44 489.892   2
   0   0  11 2210.42 345.526   2
   0   0  11 2363.13 273.175   5
   0   0  12 5072.77 411.155   5
   0   0  12 3019.45 421.296   2
   0   0  13 62.2928 39.0188   5
   0   0  13-57.2684 49.6241   2
   0  -1  12 8251.60 717.452   2
   0  -1  12 14310.1 694.805   5
   0  -1  11 273.328 97.8253   5
   0  -1  11 65.7299 51.7405   2
   0  -1  10 416.486 103.828   5
   0  -1  10 179.304 90.8700   2
   0  -1   9 18779.3 676.017   5
   0  -1   9 18249.5 866.671   2
   0  -1   8 78.3401 45.5348   2
   0  -1   8 13.5566 15.1766   5
   0  -1   7 30438.2 772.073   1
   0  -1   7 29798.6 933.510   2
   0  -1   6 9140.59 404.220   1
   0  -1   6 8715.87 484.537   2
   0  -1   5 3001.85 218.149   1
   0  -1   5 3134.46 267.124   2
   0   1  -5 2410.03 149.305   3
   0  -1   4 3286.84 240.479   2
   0  -1   4 3724.48 218.201   1
   0   1  -4 3538.97 152.283   3
   0   1  -3 6364.90 173.127   3
   0  -1   3 5741.18 270.259   2
   0  -1   2 5663.16 214.301   1
   0  -1   2 5860.22 241.285   2
   0  -1   1 131189. 899.515   2
   0  -1   1 130736. 893.899   1
   0   1   2 15897.7 271.300   1
   0  -1  -2 15247.8 343.834   3
   0  -1  -3 7704.89 285.655   3
   0   1   3 8980.85 237.315   1
   0  -1  -4 24293.9 510.007   3
   0   1   4 20460.7 425.823   1
   0   1   5 10096.5 338.722   1
   0  -1  -5 12785.1 415.833   3
   0   1   6 817.180 159.116   2
   0   1   6 769.721 102.833   1
   0  -1  -6 821.787 121.049   3
   0   1   7 33604.0 710.357   1
   0   1   7 32560.9 1011.39   2
   0  -1  -7 31244.4 783.946   3
   0   1   8 1438.31 250.903   2
   0  -1  -8 1263.07 172.346   3
   0   1   8 919.676 151.760   5
   0  -1  -9 13.8476 24.8384   3
   0   1   9-26.8175 55.0468   5
   0   1   9 41.5612 13.6370   2
   0   1  10 194.300 75.9139   5
   0   1  10 230.426 113.084   2
   0   1  11 7507.01 649.604   2
   0   1  11 7588.05 498.033   5
   0   1  12 566.852 138.831   5
   0   1  12 358.914 162.463   2
   0   1  13 7757.68 712.965   2
   0   1  13 12947.9 682.443   5
   0  -2  12 419.862 165.239   2
   0  -2  12 1103.92 204.155   5
   0  -2  11 5128.91 562.112   2
   0  -2  11 5293.57 408.925   5
   0  -2  10 7833.96 638.428   2
   0  -2  10 8263.42 487.752   5
   0  -2   9 11292.7 544.294   5
   0  -2   9 10704.5 699.654   2
   0  -2   8 31907.6 1132.72   2
   0  -2   8 30563.4 909.228   1
   0  -2   8 29984.7 838.255   5
   0  -2   7 2105.72 274.037   2
   0  -2   7 1715.47 189.360   5
   0  -2   7 2065.40 229.162   1
   0  -2   6 7879.95 411.992   1
   0  -2   6 7843.71 475.624   2
   0  -2   6 7757.29 381.684   5
   0  -2   5 2144.99 227.743   2
   0   2  -5 2382.20 116.844   3
   0  -2   5 2502.47 216.515   1
   0  -2   4 486.829 99.4951   2
   0  -2   4 439.453 83.7016   1
   0  -2   3 87.6024 43.5098   2
   0  -2   3 81.5892 35.6010   1
   0  -2   2 5809.90 262.230   2
   0  -2   2 6582.97 269.867   1
   0  -2   1 4155.23 197.503   1
   0  -2   1 3718.34 186.613   2
   0  -2   0 17476.0 381.724   2
   0  -2   0 17317.3 382.114   1
   0  -2   0 22700.5 344.592   4
   0  -2   0 22054.8 343.410   3
   0  -2  -1 56087.6 674.431   2
   0  -2  -1 58184.6 485.270   4
   0  -2  -1 45998.1 637.217   1
   0  -2  -1 45326.0 630.021   3
   0  -2  -2 549.022 79.4954   2
   0  -2  -2 673.239 88.0256   3
   0   2   3 6283.29 217.263   1
   0  -2  -3 8581.34 319.644   3
   0  -2  -4 75383.9 975.992   3
   0   2   4 61915.7 736.181   1
   0  -2  -5 12608.8 449.006   3
   0   2   5 10376.5 328.264   1
   0  -2  -6 28995.2 757.897   3
   0   2   6 32093.6 638.452   1
   0  -2  -7 16892.8 608.216   3
   0  -2  -8 5410.98 375.806   3
   0   2   8 4381.17 319.601   5
   0   2   9 39672.3 1312.20   2
   0  -2  -9 37144.4 1048.78   3
   0   2  10 2210.37 345.022   2
   0  -2 -10 2150.17 267.382   3
   0   2  10 2331.19 266.064   5
   0   2  11-166.012 98.5510   2
   0   2  11 110.065 62.0952   5
   0   2  12 6259.16 474.589   5
   0   2  12 4302.32 532.223   2
   0   2  13 2968.64 466.321   2
   0   2  13 5345.34 446.454   5
   0  -3  12 8009.23 557.063   5
   0  -3  12 4151.01 523.376   2
   0  -3  11 5160.13 557.471   2
   0  -3  11 8464.96 547.635   5
   0  -3  10 1791.26 242.946   5
   0  -3  10 1677.07 298.740   2
   0  -3   9 5433.56 516.878   2
   0  -3   9 5638.43 396.376   5
   0  -3   8 40362.0 1004.14   5
   0  -3   8 42153.8 1295.53   2
   0  -3   7 924.427 160.889   1
   0  -3   7 620.186 157.055   2
   0  -3   7 910.812 147.848   5
   0  -3   6 23030.5 833.642   2
   0  -3   6 22356.1 732.619   1
   0  -3   5 93.1998 43.0215   5
   0  -3   5 64.0107 32.8807   2
   0  -3   5 115.167 45.4820   1
   0  -3   4 14204.6 518.819   1
   0  -3   4 14350.3 562.435   2
   0  -3   3 6427.37 328.550   1
   0  -3   3 5814.84 304.040   2
   0  -3   2 102.840 40.2230   1
   0  -3   2 93.8348 40.8092   2
   0  -3   1 703.564 101.494   1
   0  -3   1 575.416 61.0170   3
   0  -3   1 682.794 94.6045   2
   0  -3   0 43488.1 642.592   3
   0  -3   0 51962.3 773.546   1
   0  -3   0 40886.3 606.207   4
   0  -3   0 51344.1 758.003   2
   0  -3  -1 20.4701 25.7423   1
   0  -3  -1 20.9914 23.4135   3
   0  -3  -1 28.5457 13.4638   4
   0  -3  -1 37.4235 16.6352   2
   0  -3  -2 14308.5 427.667   2
   0  -3  -2 13484.2 391.593   3
   0  -3  -3 140570. 1318.84   3
   0  -3  -3 143572. 1450.31   2
   0  -3  -4 4848.32 271.611   3
   0   3   4 5492.69 248.526   1
   0  -3  -5 42191.7 882.326   3
   0   3   5 36698.9 650.275   1
   0   3   6 4372.13 236.815   1
   0  -3  -6 3536.18 283.208   3
   0  -3  -7 789.273 143.790   3
   0  -3  -8 37284.4 1019.95   3
   0  -3  -9 21046.7 818.645   3
   0   3   9 16362.1 649.638   5
   0   3  10 192.269 64.1359   5
   0  -3 -10 53.5921 70.1465   3
   0   3  10 107.047 81.5491   2
   0   3  11 16452.3 969.870   2
   0   3  11 19279.6 802.028   5
   0   3  12 7708.57 721.807   2
   0   3  12 12863.2 678.833   5
   0   3  13 12.3069 27.4679   2
   0   3  13 27.1220 53.9517   5
   0  -4  11 458.799 163.936   2
   0  -4  11 916.648 191.617   5
   0  -4  10 3285.29 456.190   2
   0  -4  10 3309.63 318.310   5
   0  -4   9 5640.46 403.083   5
   0  -4   9 5677.12 555.456   2
   0  -4   8 2741.70 360.044   2
   0  -4   8 2494.91 253.251   5
   0  -4   8 2255.87 277.860   1
   0  -4   7 9927.43 614.023   2
   0  -4   7 9436.04 469.065   5
   0  -4   7 8705.24 500.228   1
   0  -4   6 4758.39 319.534   5
   0  -4   6 5351.31 414.789   2
   0  -4   6 4716.13 364.724   1
   0  -4   5 32287.7 893.133   1
   0  -4   5 29418.1 832.328   2
   0  -4   4 112977. 1620.30   2
   0  -4   4 117120. 1598.11   1
   0  -4   3 103.102 47.5821   1
   0  -4   3 87.9661 36.8950   2
   0  -4   2 7250.32 358.912   2
   0  -4   2 8009.88 395.727   1
   0  -4   1 17199.3 540.541   2
   0  -4   1 17286.2 539.798   1
   0  -4   0 2224.85 162.051   4
   0  -4   0 2647.85 185.485   3
   0  -4   0 2885.49 213.835   2
   0  -4   0 2863.06 219.227   1
   0  -4  -1 11518.9 434.707   1
   0  -4  -1 11857.1 425.422   2
   0  -4  -1 12708.3 428.776   3
   0  -4  -2 2050.21 177.709   3
   0  -4  -2 1603.31 130.541   4
   0  -4  -2 2187.61 197.299   2
   0  -4  -3 2992.07 238.455   2
   0  -4  -3 2770.52 215.299   3
   0  -4  -4 1551.40 159.771   4
   0  -4  -4 1661.30 196.011   2
   0  -4  -4 1827.13 186.086   3
   0  -4  -5 26922.2 761.686   3
   0   4   5 28160.1 625.969   1
   0   4   6 70.3837 40.0299   1
   0  -4  -6-52.1527 10.8342   3
   0  -4  -7 45895.9 1114.90   3
   0  -4  -8 2562.72 280.664   3
   0  -4  -9 14257.8 713.737   3
   0  -4 -10 22177.2 951.915   3
   0   4  11 5196.28 411.868   5
   0  -4 -11 3316.89 388.887   3
   0   4  12 111.097 96.8993   2
   0   4  12-65.1119 71.2947   5
   0   4  13 6038.05 503.686   5
   0   4  13 4970.25 595.080   2
   0  -5  11 3833.73 384.225   5
   0  -5  11 2000.56 344.827   2
   0  -5  10 131.003 77.1473   2
   0  -5  10 215.306 52.5837   5
   0  -5   9 242.729 61.2119   5
   0  -5   9 78.7770 41.6077   2
   0  -5   9 119.389 61.5279   1
   0  -5   8 6102.74 413.722   5
   0  -5   8 6059.84 505.105   1
   0  -5   8 4777.99 443.014   2
   0  -5   7 9334.72 581.532   1
   0  -5   7 9125.56 599.879   2
   0  -5   7 10051.8 493.579   5
   0  -5   6 17500.1 611.980   5
   0  -5   6 17210.9 772.258   2
   0  -5   6 17407.5 749.091   1
   0  -5   5 30318.5 950.464   1
   0  -5   5 29892.3 937.438   2
   0  -5   4 871.782 115.641   5
   0  -5   4 1092.50 173.548   1
   0  -5   4 837.776 149.074   2
   0  -5   3 1814.33 171.686   5
   0  -5   3 2076.27 232.677   1
   0  -5   3 1730.93 199.736   2
   0  -5   2 77579.5 1300.55   2
   0  -5   2 79089.6 1359.26   1
   0  -5   1 33594.3 809.632   1
   0  -5   1 33450.0 802.700   2
   0  -5   0 14725.4 553.199   2
   0  -5   0 10662.2 394.572   4
   0  -5   0 12166.9 453.170   3
   0  -5   0 13632.1 535.498   1
   0  -5  -1 28136.1 729.564   2
   0  -5  -1 29714.8 784.622   1
   0  -5  -2 18130.1 605.743   2
   0  -5  -2 18479.9 604.344   3
   0  -5  -3 6493.02 315.206   4
   0  -5  -3 7582.35 409.971   2
   0  -5  -3 7660.24 407.414   3
   0  -5  -4 681.461 125.489   3
   0  -5  -4 733.750 138.915   2
   0  -5  -4 430.150 81.5257   4
   0  -5  -5 1200.42 184.743   2
   0  -5  -5 1201.20 176.160   3
   0  -5  -5 833.832 122.294   4
   0  -5  -6 14393.1 631.113   3
   0  -5  -7 8977.66 533.531   3
   0  -5  -8 11649.4 636.877   3
   0  -5  -9 10672.8 650.157   3
   0  -5 -10 33.3726 66.8180   3
   0  -5 -11-3.14756 17.4360   3
   0   5  12 8077.33 539.216   5
   0  -5 -12 7038.98 603.146   3
   0  -6  10 467.825 161.073   2
   0  -6  10 908.892 174.209   5
   0  -6   9 1692.26 237.033   5
   0  -6   9 1933.27 294.405   1
   0  -6   8 5956.21 555.326   2
   0  -6   8 6817.05 445.385   5
   0  -6   8 6289.87 541.212   1
   0  -6   7 126.450 58.3616   5
   0  -6   7 52.4842 54.4616   2
   0  -6   6 19891.5 679.200   5
   0  -6   6 19663.6 857.639   2
   0  -6   6 20550.7 904.134   1
   0  -6   5 4515.06 307.667   5
   0  -6   5 4550.58 396.505   2
   0  -6   5 5184.02 430.839   1
   0  -6   4 23453.0 826.779   2
   0  -6   4 24589.7 893.681   1
   0  -6   3 49621.1 1141.06   2
   0  -6   3 51755.2 1216.76   1
   0  -6   2 23438.9 792.832   2
   0  -6   2 20618.0 713.530   1
   0  -6   1 7680.54 432.720   2
   0  -6   1 8243.19 454.666   1
   0  -6   1 7074.22 355.105   3
   0  -6   0 29285.6 869.472   2
   0  -6   0 27580.6 829.024   1
   0  -6  -1 38987.0 933.856   3
   0  -6  -1 35710.8 913.327   2
   0  -6  -1 37719.1 950.701   1
   0  -6  -2 7070.15 411.583   2
   0  -6  -2 7528.68 421.026   3
   0  -6  -2 7476.57 426.779   1
   0  -6  -3 6724.52 408.524   3
   0  -6  -3 7308.87 338.604   4
   0  -6  -3 6522.21 409.672   2
   0  -6  -4-33.9482 16.7727   2
   0  -6  -4 7.01339 16.4410   3
   0  -6  -5 27516.7 885.295   3
   0  -6  -5 27948.3 905.179   2
   0  -6  -6 3649.78 342.648   3
   0  -6  -7 976.530 185.200   3
   0  -6  -8 5738.08 471.855   3
   0  -6  -9 255.580 115.047   3
   0  -6 -10 2527.64 355.966   3
   0  -6 -11 6844.79 615.182   3
   0  -6 -12 5028.66 531.129   3
   0  -7   9 814.705 183.084   5
   0  -7   9 427.088 131.967   1
   0  -7   9 457.885 164.354   2
   0  -7   8 6740.27 557.647   1
   0  -7   8 7269.78 627.721   2
   0  -7   7 127.592 74.9200   5
   0  -7   7 130.945 53.9696   1
   0  -7   7 98.7929 56.1395   2
   0  -7   6 2712.02 332.770   1
   0  -7   6 3190.85 371.260   2
   0  -7   6 3031.12 279.637   5
   0  -7   5 5326.35 451.248   1
   0  -7   5 6034.38 470.988   2
   0  -7   4 15404.7 727.582   1
   0  -7   4 15993.5 731.246   2
   0  -7   3 324.433 98.4370   1
   0  -7   3 325.401 110.703   2
   0  -7   2 22423.8 799.814   2
   0  -7   2 23518.2 857.610   1
   0  -7   1 25648.9 829.626   2
   0  -7   1 27308.0 906.676   1
   0  -7   0 1690.10 216.934   1
   0  -7   0 1342.83 184.375   3
   0  -7   0 1620.88 206.121   2
   0  -7  -1 34999.5 981.169   2
   0  -7  -1 36375.5 830.702   4
   0  -7  -1 35318.3 1009.07   1
   0  -7  -2 19024.6 718.201   2
   0  -7  -2 20409.0 739.861   3
   0  -7  -3 246.675 68.4381   3
   0  -7  -3 310.040 101.168   2
   0  -7  -4 5112.34 396.732   3
   0  -7  -4 4980.72 395.873   2
   0  -7  -5 6207.34 450.464   2
   0  -7  -5 6302.92 456.882   3
   0  -7  -6 700.317 159.388   3
   0  -7  -6 584.492 151.776   2
   0  -7  -7 20453.7 905.835   3
   0  -7  -8 4920.08 464.061   3
   0  -7  -9 3268.31 403.655   3
   0  -7 -10 7831.31 642.443   3
   0  -7 -11 1291.22 284.472   3
   0  -8   8 1306.42 261.850   1
   0  -8   8 755.176 201.979   2
   0  -8   7 1804.65 306.714   2
   0  -8   7 2378.76 347.934   1
   0  -8   6 9257.59 665.899   2
   0  -8   6 8294.55 632.360   1
   0  -8   5 1644.90 258.654   1
   0  -8   5 1948.62 294.142   2
   0  -8   4 1133.65 226.523   2
   0  -8   4 1010.86 198.413   1
   0  -8   3 6453.60 482.638   2
   0  -8   3 6624.15 506.462   1
   0  -8   2 11117.7 641.216   1
   0  -8   2 10863.5 609.492   2
   0  -8   1 211.751 78.2477   2
   0  -8   1 294.352 100.813   1
   0  -8   0 13768.9 680.837   1
   0  -8   0 13352.0 637.748   2
   0  -8  -1 15865.1 737.923   2
   0  -8  -1 17017.0 772.387   1
   0  -8  -1 17431.9 717.360   3
   0  -8  -2 8.81447 15.0246   3
   0  -8  -2-20.4576 64.9504   2
   0  -8  -3 19875.7 844.612   2
   0  -8  -3 19948.9 822.278   3
   0  -8  -4 6993.65 530.624   2
   0  -8  -4 6118.74 470.830   3
   0  -8  -5 30564.6 1081.36   2
   0  -8  -5 31747.1 1114.35   3
   0  -8  -6 38558.5 1269.45   2
   0  -8  -6 40600.9 1309.19   3
   0  -8  -7 5785.80 518.557   3
   0  -8  -8 52.3412 35.7932   3
   0  -8  -9 12574.1 828.888   3
   0  -8 -10 2064.64 353.576   3
   0  -8 -11 2274.67 355.346   3
   0  -9   7 6801.23 656.703   2
   0  -9   7 6319.72 610.776   1
   0  -9   6 7778.26 673.849   2
   0  -9   6 9840.14 728.159   1
   0  -9   5 4879.50 498.423   1
   0  -9   5 6382.03 580.698   2
   0  -9   4 82.1807 72.9908   1
   0  -9   4 124.108 21.8113   2
   0  -9   3 10762.2 690.055   2
   0  -9   3 9718.62 661.639   1
   0  -9   2 85.0943 45.2901   1
   0  -9   2 240.059 108.062   2
   0  -9   1 9735.00 631.946   1
   0  -9   1 10857.3 667.899   2
   0  -9   0 7999.13 578.294   1
   0  -9   0 6830.74 492.680   2
   0  -9  -1 95.8748 59.1160   2
   0  -9  -1 225.296 95.1265   1
   0  -9  -2 2288.46 299.968   2
   0  -9  -2 2656.76 307.648   3
   0  -9  -3 9988.70 643.747   2
   0  -9  -3 7254.67 537.463   3
   0  -9  -4 5228.05 482.553   2
   0  -9  -4 4813.27 452.715   3
   0  -9  -5 12493.7 752.802   2
   0  -9  -5 12115.6 753.927   3
   0  -9  -6 3224.32 397.055   2
   0  -9  -6 4010.87 446.101   3
   0  -9  -7 1303.12 268.651   3
   0  -9  -8 5286.32 553.191   3
   0  -9  -9 544.793 167.789   3
   0  -9 -10-54.3141 55.2511   3
   0 -10   6 2610.00 387.632   1
   0 -10   6 2026.32 357.153   2
   0 -10   5 757.031 197.449   2
   0 -10   5 751.883 208.435   1
   0 -10   4 119.671 51.0361   2
   0 -10   4 155.740 90.5649   1
   0 -10   3 11949.5 776.799   2
   0 -10   3 9087.07 683.136   1
   0 -10   2 1911.56 312.460   1
   0 -10   2 2766.11 373.192   2
   0 -10   1 5325.16 479.059   2
   0 -10   1 5066.86 496.276   1
   0 -10   0 3091.53 373.029   2
   0 -10   0 3342.06 409.919   1
   0 -10  -1 14944.2 839.254   2
   0 -10  -2 145.036 102.672   2
   0 -10  -3 4870.36 458.247   3
   0 -10  -3 7367.38 602.601   2
   0 -10  -4 12623.3 798.583   2
   0 -10  -4 8026.85 609.256   3
   0 -10  -5 107.996 75.7896   2
   0 -10  -5 83.6118 29.1909   3
   0 -10  -6 15759.1 914.556   3
   0 -10  -6 11655.2 775.390   2
   0 -10  -7 11572.4 800.949   2
   0 -10  -7 11289.7 799.469   3
   0 -10  -8 75.7594 77.9773   3
   0 -10  -9 1787.60 330.409   3
   0 -11   4 126.298 89.4900   1
   0 -11   4 18.7539 36.6315   2
   0 -11   3 11276.5 828.980   1
   0 -11   3 8712.99 756.934   2
   0 -11   2 6283.22 576.088   2
   0 -11   2 6174.44 608.678   1
   0 -11   1 868.183 228.472   1
   0 -11   1 752.486 188.512   2
   0 -11   0 2124.54 332.784   2
   0 -11  -1 1165.66 247.275   2
   0 -11  -2 2289.08 364.172   2
   0 -11  -3 10581.8 760.832   2
   0 -11  -4 154.997 100.337   3
   0 -11  -4 291.843 127.002   2
   0 -11  -5 4390.70 489.335   3
   0 -11  -5 4270.15 492.913   2
   0 -11  -6 7073.47 635.307   2
   0 -11  -6 5526.32 565.475   3
   0 -11  -7 31.1181 6.15861   3
   0 -11  -7 64.8168 38.0142   2
   0 -12   1 761.523 214.565   2
   0 -12   0-48.6089 79.9279   2
   0 -12  -1 2211.46 363.639   2
   0 -12  -2 2375.28 385.202   2
   0 -12  -3 1524.37 300.880   2
   0 -12  -4 1276.12 280.326   2
   0 -12  -5 1342.14 284.452   3
   0 -12  -5 1513.42 309.769   2
   1 -12  -3 3193.23 462.885   2
   1 -12  -2 45.3277 46.3727   2
   1 -12  -1 5323.75 585.225   2
   1 -12   0 8134.22 714.814   1
   1 -12   0 8014.29 687.454   2
   1 -11  -7 1524.38 318.781   3
   1 -11  -6 1766.30 327.754   3
   1 -11  -6 2022.72 353.568   2
   1 -11  -5 2722.75 392.336   3
   1 -11  -5 2806.49 400.847   2
   1 -11  -4 3412.41 431.931   3
   1 -11  -4 2462.10 382.694   2
   1 -11  -3 116.888 54.8707   2
   1 -11  -2 97.8896 77.4711   2
   1 -11  -1 1430.55 275.909   1
   1 -11  -1 2001.30 327.117   2
   1 -11   0 1055.70 251.042   1
   1 -11   0 746.161 198.768   2
   1 -11   1 4212.33 487.515   2
   1 -11   1 4191.21 490.643   1
   1 -11   2 4558.26 482.542   2
   1 -11   2 4049.68 483.293   1
   1 -11   3 770.993 194.902   1
   1 -11   3 628.831 177.389   2
   1 -11   4 420.611 184.087   2
   1 -11   4 614.408 194.337   1
   1 -10  -8 2142.52 358.036   3
   1 -10  -7 2334.76 367.635   3
   1 -10  -6 5271.20 534.487   3
   1 -10  -6 5708.59 553.882   2
   1 -10  -5 16377.0 920.400   3
   1 -10  -5 19889.3 1006.94   2
   1 -10  -4 507.840 155.208   3
   1 -10  -4 591.179 173.687   2
   1 -10  -3 343.889 122.012   3
   1 -10  -3 746.532 190.377   2
   1 -10  -2 2095.26 315.194   2
   1 -10  -1 1287.60 254.344   1
   1 -10  -1 949.658 199.487   2
   1 -10   0 1145.31 231.599   1
   1 -10   0 1397.36 265.905   2
   1 -10   1 11761.6 753.654   1
   1 -10   1 13160.4 781.828   2
   1 -10   2 1236.30 243.555   2
   1 -10   2 1220.55 254.401   1
   1 -10   3 3282.38 416.392   1
   1 -10   3 4309.95 495.868   2
   1 -10   4 12093.5 817.392   1
   1 -10   4 8873.63 692.712   2
   1 -10   5 181.369 107.368   2
   1 -10   5 138.835 92.9699   1
   1 -10   6 2170.07 373.651   1
   1 -10   6 1898.42 341.544   2
   1  -9  -9 5530.66 564.256   3
   1  -9  -8 1336.20 269.871   3
   1  -9  -7 1486.93 275.475   3
   1  -9  -6 7082.40 578.778   2
   1  -9  -6 6909.63 570.945   3
   1  -9  -5 14885.5 818.172   2
   1  -9  -5 14678.4 804.573   3
   1  -9  -4 1162.84 236.069   2
   1  -9  -4 1105.80 209.528   3
   1  -9  -3 2659.36 331.186   3
   1  -9  -3 4070.51 414.812   2
   1  -9  -2 3167.11 356.846   1
   1  -9  -2 3264.20 356.261   3
   1  -9  -1 12157.3 684.475   2
   1  -9  -1 12623.9 729.264   1
   1  -9   0 5420.23 470.892   2
   1  -9   0 4826.39 441.926   1
   1  -9   1 169.498 96.5115   1
   1  -9   1 130.218 39.8470   2
   1  -9   2 13188.5 789.578   2
   1  -9   2 11423.3 712.032   1
   1  -9   3 7810.54 606.191   1
   1  -9   3 8444.66 602.666   2
   1  -9   4 971.306 221.494   1
   1  -9   4 673.664 186.538   2
   1  -9   5 450.077 149.567   2
   1  -9   5 499.999 161.924   1
   1  -9   6 1292.69 264.717   1
   1  -9   6 1611.20 294.397   2
   1  -9   7 4014.09 478.893   1
   1  -9   7 6696.31 651.501   2
   1  -8 -10 4974.81 535.680   3
   1  -8  -9 1247.96 255.481   3
   1  -8  -8 3282.75 398.066   3
   1  -8  -7 19652.9 948.634   3
   1  -8  -6 2436.11 329.779   2
   1  -8  -6 2548.84 336.748   3
   1  -8  -5 43121.4 1301.10   2
   1  -8  -5 43161.4 1313.32   3
   1  -8  -4 23028.0 923.099   3
   1  -8  -4 24532.7 968.098   2
   1  -8  -3 136.211 79.0322   3
   1  -8  -3 116.810 63.2985   2
   1  -8  -2 25571.8 915.008   3
   1  -8  -2 28691.1 1017.95   1
   1  -8  -1 46362.2 1260.39   2
   1  -8  -1 45833.3 1202.26   3
   1  -8  -1 43016.6 1197.45   1
   1  -8   0 661.982 156.593   1
   1  -8   0 746.853 172.742   2
   1  -8   1 5947.75 464.337   1
   1  -8   1 5412.40 418.907   2
   1  -8   2 7756.19 545.470   2
   1  -8   2 6992.33 505.342   1
   1  -8   3-9.23420 39.5330   1
   1  -8   3 71.0275 80.0070   2
   1  -8   4 5810.73 475.428   2
   1  -8   4 5752.04 499.980   1
   1  -8   5 2095.62 315.703   2
   1  -8   5 2235.18 317.194   1
   1  -8   6 47.1823 36.1635   2
   1  -8   6 93.3480 82.4396   1
   1  -8   7 1109.46 237.710   2
   1  -8   7 1454.89 277.847   1
   1  -8   8 4132.83 486.585   1
   1  -8   8 5511.31 560.577   2
   1  -7 -11 999.257 260.092   3
   1  -7 -10 677.430 187.635   3
   1  -7  -9 1512.68 275.481   3
   1  -7  -8 2680.88 342.941   3
   1  -7  -7 357.262 113.740   3
   1  -7  -6 2291.45 307.272   3
   1  -7  -5 12902.1 678.281   2
   1  -7  -5 12211.4 659.555   3
   1  -7  -4 3503.79 339.762   3
   1  -7  -4 3284.82 328.168   2
   1  -7  -3 24806.6 889.255   2
   1  -7  -3 23696.6 840.545   3
   1  -7  -2 21703.6 829.484   2
   1  -7  -2 19360.0 757.999   1
   1  -7  -2 19182.0 722.961   3
   1  -7  -2 21038.6 680.417   4
   1  -7  -1 446.339 106.098   3
   1  -7  -1 716.347 144.502   2
   1  -7  -1 417.748 97.3678   4
   1  -7  -1 677.893 142.237   1
   1  -7   0 2984.34 293.517   1
   1  -7   0 3092.82 288.590   2
   1  -7   0 2320.02 235.946   4
   1  -7   0 2414.85 249.226   3
   1  -7   1 963.922 159.711   2
   1  -7   1 1002.25 165.480   1
   1  -7   2 1350.97 193.816   2
   1  -7   2 1421.39 215.561   1
   1  -7   3 6118.06 484.379   1
   1  -7   3 5003.52 394.419   2
   1  -7   4 8693.87 556.112   2
   1  -7   4 8571.60 596.256   1
   1  -7   5-76.4101 67.9233   2
   1  -7   5 29.5440 49.5629   1
   1  -7   6 1254.51 187.153   5
   1  -7   6 1450.40 251.715   1
   1  -7   6 1414.95 243.888   2
   1  -7   7 558.896 120.804   5
   1  -7   7 533.842 158.496   1
   1  -7   7 339.509 125.187   2
   1  -7   8 98.6291 39.7751   1
   1  -7   8 6.09664 34.6562   2
   1  -7   9 1309.99 215.750   5
   1  -7   9 790.825 220.537   2
   1  -7   9 1237.41 292.951   1
   1  -6 -12 8766.70 714.301   3
   1  -6 -11 116.069 76.0260   3
   1  -6 -10 13982.7 814.855   3
   1  -6  -9 10378.4 678.944   3
   1  -6  -8 305.220 111.202   3
   1  -6  -7 911.138 180.175   3
   1  -6  -6 6274.04 465.952   3
   1  -6  -5 33.5718 17.8771   3
   1  -6  -5 11.9949 41.1527   4
   1  -6  -5 24.2495 13.0700   2
   1  -6  -4 29242.0 906.234   2
   1  -6  -4 31095.7 946.524   3
   1  -6  -3 22595.2 784.202   2
   1  -6  -3 21327.5 747.777   3
   1  -6  -2 1554.10 173.716   4
   1  -6  -2 2350.64 239.817   1
   1  -6  -2 2261.62 239.435   3
   1  -6  -2 2434.77 255.551   2
   1  -6  -1 45312.2 1066.07   2
   1  -6  -1 44969.7 1011.50   3
   1  -6  -1 45041.4 1052.62   1
   1  -6   0 54223.0 1055.75   2
   1  -6   0 52196.4 1103.94   3
   1  -6   0 50434.0 1012.60   4
   1  -6   1 3646.24 308.297   2
   1  -6   1 4087.24 342.444   1
   1  -6   1 3388.41 268.935   4
   1  -6   1 2923.25 250.288   3
   1  -6   2 45257.7 1158.49   1
   1  -6   2 41688.0 1014.08   2
   1  -6   3 4081.91 350.365   1
   1  -6   3 3896.81 326.978   2
   1  -6   4 10571.3 583.145   1
   1  -6   4 10547.4 463.383   5
   1  -6   4 10574.8 544.788   2
   1  -6   5 4469.47 395.931   1
   1  -6   5 4358.59 298.989   5
   1  -6   5 5091.70 402.773   2
   1  -6   6 10137.2 490.633   5
   1  -6   6 11052.5 633.829   2
   1  -6   6 9223.92 585.448   1
   1  -6   7 1468.95 245.056   2
   1  -6   7 1303.76 231.051   1
   1  -6   7 1641.25 205.033   5
   1  -6   8 9586.15 671.085   1
   1  -6   8 10257.2 550.569   5
   1  -6   9 56.1934 44.6538   2
   1  -6   9 48.9011 62.0828   1
   1  -6   9 184.556 85.4661   5
   1  -6  10 4023.44 387.425   5
   1  -6  10 3225.44 437.599   2
  -1   5  12 2701.62 452.272   2
   1  -5 -12 2630.76 380.330   3
  -1   5  11 3880.43 371.563   5
   1  -5 -11 2250.46 337.280   3
   1  -5 -10 5865.67 506.629   3
   1  -5  -9 1220.22 236.538   3
   1  -5  -8 234.953 80.2449   3
   1  -5  -7 1999.15 264.966   3
   1  -5  -6 1125.88 190.800   3
   1  -5  -6 871.008 157.085   4
   1  -5  -5 16757.9 600.645   4
   1  -5  -5 23646.1 816.856   3
   1  -5  -4 1639.09 176.089   4
   1  -5  -4 2290.39 237.093   2
   1  -5  -4 2328.97 246.492   3
   1  -5  -3 1651.10 170.211   4
   1  -5  -3 2397.84 244.507   2
   1  -5  -3 2282.18 232.575   3
   1  -5  -2 30465.7 809.784   3
   1  -5  -2 30494.0 787.447   1
   1  -5  -2 30763.3 827.128   2
   1  -5  -1 62217.9 1141.76   2
   1  -5  -1 64740.4 1027.56   4
   1  -5  -1 63387.8 1146.19   1
   1  -5  -1 66007.5 1148.91   3
   1  -5   0 360.039 101.126   4
   1  -5   0 332.993 99.5910   2
   1  -5   0 382.116 107.973   3
   1  -5   0 128.479 112.563   1
   1  -5   1 41409.9 879.180   4
   1  -5   1 40715.6 964.361   1
   1  -5   1 38682.7 870.987   2
   1  -5   2 26623.8 777.277   2
   1  -5   2 24928.7 755.175   1
   1  -5   3 22650.5 628.734   5
   1  -5   3 22076.0 760.093   1
   1  -5   3 21161.8 687.985   2
   1  -5   4 23961.8 786.996   2
   1  -5   4 22854.7 805.556   1
   1  -5   4 22142.1 643.590   5
   1  -5   5 15524.5 658.927   2
   1  -5   5 15309.3 689.788   1
   1  -5   6 3020.92 313.561   2
   1  -5   6 2966.09 247.990   5
   1  -5   6 3166.90 323.818   1
   1  -5   7 23470.9 941.756   2
   1  -5   7 22439.4 743.474   5
   1  -5   7 20595.9 880.553   1
   1  -5   8 1239.56 240.428   2
   1  -5   8 1342.72 236.330   1
   1  -5   8 1447.92 215.346   5
   1  -5   9 2294.57 273.290   5
   1  -5   9 1785.39 288.631   1
   1  -5  10 6024.36 469.147   5
   1  -5  10 2932.72 390.557   2
   1  -5  11 959.418 235.517   2
   1  -5  11 1268.08 229.437   5
  -1   4  12 245.381 124.559   2
   1  -4 -11 4163.23 428.855   3
  -1   4  11 3502.32 484.130   2
  -1   4  10 388.234 114.942   5
   1  -4 -10 149.450 89.1241   3
   1  -4  -9 16807.5 788.326   3
   1  -4  -8 7688.06 506.222   3
   1  -4  -7-2.13115 19.1473   3
   1  -4  -6 9989.01 528.332   3
   1  -4  -5 3802.55 314.732   3
   1  -4  -4 15648.5 533.570   4
   1  -4  -4 15470.2 596.933   3
   1  -4  -3 9840.48 454.375   3
   1  -4  -3 9978.80 395.318   4
   1  -4  -3 8942.31 419.744   2
   1  -4  -2 31100.5 768.328   2
   1  -4  -2 30783.8 747.729   3
   1  -4  -2 32447.1 684.406   4
   1  -4  -2 32731.9 747.385   1
   1  -4  -1 828.164 117.624   3
   1  -4  -1 718.990 118.444   1
   1  -4  -1 768.767 109.155   2
   1  -4  -1 806.740 106.931   4
   1  -4   0 47230.3 858.389   3
   1  -4   0 39618.7 776.308   2
   1  -4   0 42514.1 870.019   1
   1  -4   0 44916.4 820.453   4
   1  -4   1 7107.55 346.788   2
   1  -4   1 7372.15 344.715   4
   1  -4   1 6878.07 359.702   1
   1  -4   2 11516.4 465.738   2
   1  -4   2 10740.4 460.136   1
   1  -4   3 18343.8 615.783   2
   1  -4   3 18193.6 640.012   1
   1  -4   4 381.151 99.7737   1
   1  -4   4 347.065 77.6786   5
   1  -4   4 192.050 55.2044   2
   1  -4   5 57074.4 1212.74   2
   1  -4   5 58673.8 1281.06   1
   1  -4   5 56336.4 1035.63   5
   1  -4   6 37825.6 980.003   2
   1  -4   6 32231.4 823.532   5
   1  -4   7 2589.15 296.876   1
   1  -4   7 2400.92 234.929   5
   1  -4   7 2249.38 289.716   2
   1  -4   8 16915.9 661.744   5
   1  -4   8 16552.1 777.957   1
   1  -4   8 18733.8 881.069   2
   1  -4   9 14721.2 850.098   2
   1  -4   9 15240.4 665.518   5
   1  -4   9 14248.4 745.922   1
   1  -4  10 142.450 58.0534   5
   1  -4  10 6.98242 25.9745   2
   1  -4  11 2001.00 352.760   2
   1  -4  11 2829.19 318.889   5
  -1   3  12 868.178 251.537   2
  -1   3  11 701.714 218.865   2
  -1   3  11 864.167 166.852   5
  -1   3  10 1998.29 343.901   2
  -1   3  10 2531.62 276.254   5
   1  -3 -10 1931.96 265.719   3
  -1   3   9 61942.9 1225.92   5
   1  -3  -9 54054.5 1337.45   3
   1  -3  -8 4982.75 384.228   3
   1  -3  -7 48540.2 1131.62   3
   1  -3  -6 21372.6 728.458   3
  -1   3   5 379.212 56.3339   1
   1  -3  -5 345.338 92.4551   3
   1  -3  -4 50403.3 996.022   3
   1  -3  -3 60804.2 1007.40   2
   1  -3  -3 62258.2 1009.62   3
   1  -3  -2 1505.57 130.742   4
   1  -3  -2 1048.82 113.914   1
   1  -3  -2 1584.86 153.215   3
   1  -3  -2 1404.85 145.393   2
   1  -3  -1 51076.2 773.817   4
   1  -3  -1 49561.6 835.734   1
   1  -3  -1 58782.7 851.522   3
   1  -3  -1 62334.6 922.571   2
   1  -3   0 23381.7 506.107   4
   1  -3   0 25141.0 582.585   1
   1  -3   0 22242.6 502.380   2
   1  -3   0 20217.9 483.316   3
   1  -3   1 448.322 77.8129   2
   1  -3   1 482.678 75.0836   4
   1  -3   1 624.667 100.808   1
   1  -3   1 409.057 66.7728   3
   1  -3   2 7030.52 320.241   2
   1  -3   2 6457.32 318.735   1
   1  -3   3 5965.24 326.635   2
   1  -3   3 6102.65 331.204   1
   1  -3   4 14527.5 519.785   2
  -1   3  -4 13993.1 249.143   3
   1  -3   5 36382.8 921.169   1
   1  -3   5 37835.6 982.841   2
   1  -3   5 37343.6 836.581   5
   1  -3   6 8781.74 510.942   2
   1  -3   6 7699.79 451.943   1
   1  -3   6 8315.81 406.751   5
   1  -3   7 12097.4 588.790   1
   1  -3   7 12492.9 527.158   5
   1  -3   7 13037.9 644.322   2
   1  -3   8 1141.91 199.338   1
   1  -3   8 1352.30 229.339   2
   1  -3   8 1399.03 189.901   5
   1  -3   9 377.440 117.034   2
   1  -3   9 485.015 109.726   5
   1  -3   9 588.830 142.638   1
   1  -3  10 214.505 82.6749   5
   1  -3  10 28.1051 45.9364   2
   1  -3  11 8462.60 706.835   2
   1  -3  11 13560.5 690.093   5
   1  -3  12 99.0965 125.478   2
   1  -3  12 338.845 117.471   5
  -1   2  13 4040.38 556.938   2
  -1   2  12 80.9975 37.5171   5
  -1   2  12 17.6819 47.4080   2
  -1   2  11 2272.88 396.298   2
  -1   2  11 2414.80 274.398   5
  -1   2  10 16116.1 952.354   2
  -1   2  10 16776.5 707.488   5
   1  -2  -9 5959.42 415.095   3
  -1   2   9 6215.69 540.539   2
  -1   2   9 6561.59 424.133   5
   1  -2  -8 24007.9 801.161   3
  -1   2   8 25475.2 760.653   5
   1  -2  -7 39008.9 965.348   3
  -1   2   7 41964.7 890.267   5
   1  -2  -6 5408.10 343.629   3
   1  -2  -5 46240.6 939.514   3
  -1   2   5 42720.8 474.989   1
  -1   2   4 358.890 41.8546   1
   1  -2  -4 301.645 73.9383   3
   1  -2  -3 5692.17 278.435   3
   1  -2  -2 69447.4 878.405   3
   1  -2  -2 68472.9 668.066   1
   1  -2  -1 4656.85 222.854   2
   1  -2  -1 4257.55 207.013   3
   1  -2  -1 3684.60 176.113   4
   1  -2  -1 4018.23 180.506   1
   1  -2   0 177538. 1235.69   3
   1  -2   0 173188. 1277.19   1
   1  -2   0 173327. 1213.80   4
   1  -2   1 27253.4 549.531   1
   1  -2   1 28913.1 516.562   2
   1  -2   1 29606.1 475.334   3
   1  -2   1 28398.9 523.791   4
   1  -2   2 22487.0 530.807   1
   1  -2   2 17021.7 432.226   2
  -1   2  -3 331.688 47.0459   3
   1  -2   3 443.998 85.3523   2
   1  -2   3 455.219 93.1696   1
   1  -2   4 22672.2 660.659   2
  -1   2  -4 23467.8 367.938   3
   1  -2   4 21645.6 617.594   1
   1  -2   5 2446.45 243.031   2
   1  -2   5 2500.60 224.044   1
  -1   2  -5 2935.81 149.149   3
   1  -2   6 37275.0 931.779   1
   1  -2   6 39556.8 1037.43   2
   1  -2   7 3519.57 276.436   5
   1  -2   7 4570.29 342.119   1
   1  -2   7 4538.17 374.531   2
   1  -2   8 1002.20 150.063   5
   1  -2   8 807.081 178.556   2
   1  -2   8 990.695 159.781   1
   1  -2   9 22486.0 971.074   2
   1  -2   9 21179.6 748.379   5
   1  -2   9 19876.7 791.771   1
   1  -2  10 37545.7 1040.12   5
   1  -2  10 36569.0 1337.57   2
   1  -2  11 408.855 157.100   2
   1  -2  11 639.750 142.054   5
   1  -2  12 4592.10 396.888   5
   1  -2  12 2285.31 385.422   2
  -1   1  13 3056.75 461.457   2
  -1   1  12 6114.56 444.524   5
  -1   1  12 3590.77 497.074   2
  -1   1  11 4028.48 350.526   5
  -1   1  11 3192.61 454.809   2
  -1   1  10 81.1114 69.0997   2
  -1   1  10-39.0451 59.7134   5
  -1   1   9 7725.80 451.033   5
  -1   1   9 6814.35 584.511   2
  -1   1   8 146.113 72.8456   2
   1  -1  -8 48.3518 18.2345   3
  -1   1   8 227.991 52.9432   5
  -1   1   7 6098.25 444.879   2
   1  -1  -7 6122.52 360.676   3
  -1   1   6 68722.2 1407.76   2
   1  -1  -6 66334.4 1118.18   3
  -1   1   5 28627.0 405.550   1
   1  -1  -5 32025.6 720.986   3
   1  -1  -4 5136.26 266.854   3
   1  -1  -3 65246.8 853.157   3
   1  -1  -2 16982.7 396.049   3
   1  -1  -1 14466.7 333.161   4
   1  -1  -1 16360.3 343.113   3
   1  -1   0 76526.9 716.316   4
   1  -1   0 74311.9 700.581   3
   1  -1   0 73120.3 670.913   1
   1  -1   1 47708.2 571.263   4
   1  -1   1 47305.7 481.260   2
   1  -1   1 47799.9 636.264   1
   1  -1   2 1194.16 115.424   1
   1  -1   2 1215.04 104.101   2
   1  -1   3 172.417 33.4847   1
  -1   1  -3 90.2565 29.7235   3
   1  -1   3 158.563 48.1969   2
   1  -1   4 970.761 129.990   2
   1  -1   4 1156.55 133.273   1
  -1   1  -4 842.276 83.0068   3
   1  -1   5 22518.7 687.114   2
   1  -1   5 23772.9 668.384   1
   1  -1   6 25205.0 725.053   1
   1  -1   6 24554.6 765.696   2
   1  -1   6 26451.3 694.472   5
  -1   1  -6 25794.2 534.310   3
   1  -1   7 8870.68 505.981   2
   1  -1   7 8840.86 454.337   1
   1  -1   8 39837.9 956.281   5
   1  -1   8 40401.0 1001.14   1
   1  -1   8 40514.2 1146.87   2
   1  -1   9 15429.3 622.602   5
   1  -1   9 15423.2 764.821   2
   1  -1  10 2432.78 258.396   5
   1  -1  10 2399.34 329.346   2
   1  -1  11 468.289 142.000   2
   1  -1  11 996.852 179.715   5
   1  -1  12 258.686 106.391   2
   1  -1  12 604.372 130.692   5
   1  -1  13 7034.71 525.962   5
   1  -1  13 5173.69 601.976   2
  -1   0  12 2890.85 426.450   2
  -1   0  12 5182.72 413.632   5
  -1   0  11 91.4366 74.3227   2
  -1   0  11 184.940 72.7571   5
  -1   0  10-48.9479 65.3057   2
  -1   0  10 246.424 92.9536   5
  -1   0   9 5037.76 349.092   5
  -1   0   9 4675.08 471.201   2
  -1   0   8 6605.13 387.046   5
  -1   0   8 9453.21 616.235   2
  -1   0   7 46074.2 969.070   5
  -1   0   7 44043.1 1218.82   2
   1   0  -6 44469.0 851.531   3
  -1   0   6 46973.2 1147.36   2
  -1   0   6 44713.1 720.025   1
   1   0  -5 1023.39 121.693   3
  -1   0   5 1394.65 193.975   2
  -1   0   5 1503.46 117.657   1
  -1   0   4 72498.4 1171.16   2
  -1   0   4 75253.4 704.542   1
   1   0  -4 73720.5 914.293   3
  -1   0   3 37859.6 731.632   2
  -1   0   3 38794.8 413.551   1
  -1   0   2 11305.2 351.331   2
   1   0  -2 10940.0 281.745   3
   1   0  -1 142080. 901.350   3
  -1   0   1 139342. 990.155   2
  -1   0  -2 50363.4 557.702   3
   1   0   2 52972.5 611.049   2
   1   0   2 50334.7 679.338   1
   1   0   3 11270.8 360.231   1
  -1   0  -3 11350.0 306.199   3
   1   0   3 11406.4 367.724   2
   1   0   4 5724.13 317.010   2
   1   0   4 5646.28 283.488   1
   1   0   5 38714.1 928.330   2
   1   0   5 35709.2 768.959   1
  -1   0  -6 3396.46 219.635   3
   1   0   6 3702.99 316.465   2
   1   0   6 3647.18 257.079   1
   1   0   7 51468.7 1244.47   2
   1   0   7 46028.2 985.414   1
  -1   0  -7 51324.3 936.639   3
   1   0   7 45600.6 992.997   5
   1   0   8 13592.9 569.866   5
  -1   0  -8 12215.3 456.201   3
   1   0   8 13260.8 546.042   1
   1   0   8 14494.8 704.360   2
   1   0   9 31.7644 34.6496   2
   1   0   9-27.0915 33.4883   5
   1   0  10 135.059 78.9469   2
   1   0  10 256.026 70.3729   5
   1   0  11 1791.61 305.031   2
   1   0  11 2174.25 256.948   5
   1   0  12 1287.83 262.567   2
   1   0  12 2327.34 283.834   5
   1   0  13 4552.30 402.970   5
   1   0  13 3002.50 441.922   2
  -1  -1  12 2098.69 262.282   5
  -1  -1  12 1078.80 277.298   2
  -1  -1  11 1995.71 344.244   2
  -1  -1  11 2511.52 279.983   5
  -1  -1  10 1977.38 237.289   5
  -1  -1  10 1377.45 279.239   2
  -1  -1   9 1655.74 269.537   2
  -1  -1   9 2158.03 225.664   5
  -1  -1   8 50983.6 1043.81   5
  -1  -1   8 51205.7 1356.52   2
  -1  -1   7 11084.0 592.290   2
  -1  -1   7 11759.4 470.092   5
  -1  -1   6 3550.96 314.193   2
   1   1  -6 4007.59 231.301   3
  -1  -1   6 3829.99 242.862   1
  -1  -1   5 19207.2 502.268   1
  -1  -1   5 17717.2 641.415   2
   1   1  -5 18958.9 466.046   3
  -1  -1   4 19531.9 594.402   2
  -1  -1   4 20546.1 459.585   1
   1   1  -3 7220.00 231.903   3
  -1  -1   3 7607.64 269.938   1
  -1  -1   3 8110.44 333.701   2
  -1  -1   2 100603. 1010.41   2
  -1  -1   2 100560. 858.579   1
  -1  -1   1 14190.3 332.760   2
  -1  -1   1 14651.8 303.046   1
  -1  -1   0 70285.9 587.250   3
  -1  -1  -1 70137.3 658.009   3
   1   1   1 66192.6 657.605   1
   1   1   2 104050. 898.732   1
  -1  -1  -2 107064. 914.728   3
   1   1   3 17908.5 435.942   1
  -1  -1  -3 17780.3 426.943   3
   1   1   4 1146.70 120.057   1
  -1  -1  -4 1051.44 121.626   3
  -1  -1  -5 25838.9 614.573   3
   1   1   5 23526.1 603.001   1
  -1  -1  -6 11339.0 425.821   3
   1   1   6 11567.5 443.980   1
  -1  -1  -7 34588.8 827.493   3
   1   1   7 35426.3 837.660   1
   1   1   7 34959.3 889.953   5
   1   1   7 35973.7 1048.78   2
   1   1   8 8714.76 540.842   2
   1   1   8 9296.09 453.293   1
  -1  -1  -8 8152.35 411.110   3
   1   1   9 7536.95 565.007   2
   1   1   9 7416.62 444.025   5
  -1  -1  -9 6808.43 405.641   3
   1   1  10 286.171 99.1431   2
   1   1  10 661.374 147.220   5
   1   1  11 1290.70 243.029   2
   1   1  11 1708.63 247.875   5
   1   1  12 4655.00 542.672   2
   1   1  12 7447.28 509.374   5
   1   1  13 442.489 157.337   2
   1   1  13 986.212 186.352   5
  -1  -2  12 2094.33 279.882   5
  -1  -2  12 1063.62 276.612   2
  -1  -2  11 5377.92 409.610   5
  -1  -2  11 4861.74 547.767   2
  -1  -2  10 61.0214 47.6613   5
  -1  -2  10 164.702 94.1248   2
  -1  -2   9 5317.87 520.153   2
  -1  -2   9 5865.23 391.690   5
  -1  -2   8 40.2833 71.9422   2
  -1  -2   8 146.278 60.6374   5
  -1  -2   7 8137.20 530.051   2
  -1  -2   7 7714.22 413.001   1
  -1  -2   6 17186.4 729.239   2
  -1  -2   6 18846.0 569.076   5
  -1  -2   6 17842.5 585.007   1
   1   2  -5 32463.3 512.694   3
  -1  -2   5 33111.7 747.680   1
  -1  -2   5 34093.2 926.069   2
   1   2  -4 21561.0 373.008   3
  -1  -2   4 21385.4 569.726   1
  -1  -2   3 21507.4 587.602   2
  -1  -2   3 22917.2 562.929   1
  -1  -2   2 66250.3 848.704   1
  -1  -2   2 69012.6 934.420   2
  -1  -2   1 143366. 1189.23   1
  -1  -2   1 141633. 1181.25   2
  -1  -2   0 67416.0 704.767   3
  -1  -2   0 71130.7 748.023   2
  -1  -2  -1 105468. 899.676   2
  -1  -2  -1 105377. 952.423   3
  -1  -2  -2 76426.7 880.869   3
  -1  -2  -2 73024.6 840.361   2
  -1  -2  -3 20190.3 481.627   2
   1   2   3 19051.2 444.651   1
   1   2   4 183.418 59.9528   1
  -1  -2  -4 142.637 50.7764   3
   1   2   5 109551. 1314.82   1
  -1  -2  -5 131298. 1415.77   3
   1   2   6 63463.0 1013.41   1
  -1  -2  -6 61300.3 1096.44   3
  -1  -2  -7 6741.18 393.380   3
   1   2   7 6563.27 353.618   1
  -1  -2  -8 12970.4 564.707   3
   1   2   8 9444.78 472.423   5
   1   2   9 5928.56 403.804   5
  -1  -2  -9 4846.48 347.042   3
   1   2   9 5663.89 490.597   2
  -1  -2 -10 2599.84 281.964   3
   1   2  10 2589.64 358.771   2
   1   2  10 2694.22 289.466   5
   1   2  11 17273.9 988.994   2
   1   2  11 18214.3 767.436   5
   1   2  12 4850.56 416.815   5
   1   2  12 2684.58 416.872   2
   1   2  13 1512.06 327.798   2
   1   2  13 2885.16 334.343   5
  -1  -3  12 1514.90 239.401   5
  -1  -3  12 851.154 245.270   2
  -1  -3  11 147.962 81.5854   5
  -1  -3  11 166.954 98.4103   2
  -1  -3  10 3605.99 347.344   5
  -1  -3  10 2987.42 407.644   2
  -1  -3   9 22416.3 1055.73   2
  -1  -3   9 25478.5 858.754   5
  -1  -3   8 3874.60 319.455   5
  -1  -3   8 4723.46 451.781   2
  -1  -3   7 47745.2 1121.47   1
  -1  -3   7 47799.0 1317.32   2
  -1  -3   6 1960.71 192.978   5
  -1  -3   6 2630.95 283.057   2
  -1  -3   6 2308.88 248.667   1
  -1  -3   5 12139.5 519.777   1
  -1  -3   5 11609.7 565.144   2
  -1  -3   4 20521.4 692.253   2
  -1  -3   4 21489.8 652.362   1
  -1  -3   3 53693.9 925.246   1
  -1  -3   3 51665.4 968.717   2
  -1  -3   2 5390.24 279.692   2
  -1  -3   2 5570.87 286.266   1
  -1  -3   1 22254.3 518.680   2
  -1  -3   1 24558.2 559.086   1
  -1  -3   0 48992.9 772.276   1
  -1  -3   0 51165.1 784.502   2
  -1  -3  -1 43701.7 681.412   2
  -1  -3  -1 38123.3 687.969   3
  -1  -3  -2 4933.85 257.146   3
  -1  -3  -2 4750.10 251.330   2
  -1  -3  -3 4637.34 260.623   2
  -1  -3  -3 4902.68 267.169   3
  -1  -3  -4 69602.9 1094.85   2
  -1  -3  -4 69909.5 1014.34   3
   1   3   5 55779.6 928.257   1
  -1  -3  -5 67670.2 1099.05   3
   1   3   6 61.5607 41.2521   1
  -1  -3  -6-2.12835 33.4072   3
   1   3   7 7887.89 388.857   1
  -1  -3  -7 9695.57 493.008   3
  -1  -3  -8 884.537 146.719   3
   1   3   9 4592.97 352.753   5
  -1  -3  -9 4120.71 338.192   3
   1   3  10 10147.9 543.229   5
  -1  -3 -10 9493.15 563.037   3
   1   3  11 39130.2 1161.76   5
   1   3  11 35863.5 1406.77   2
   1   3  12 4195.20 390.944   5
   1   3  12 2674.55 414.330   2
   1   3  13 3103.63 345.078   5
   1   3  13 1562.33 334.191   2
  -1  -4  11 6214.00 480.931   5
  -1  -4  11 4155.48 537.214   2
  -1  -4  10 3155.50 319.504   5
  -1  -4  10 2946.91 417.538   2
  -1  -4   9 3260.95 421.076   2
  -1  -4   9 3603.46 322.529   5
  -1  -4   8 22119.1 1026.13   2
  -1  -4   8 21560.2 760.598   5
  -1  -4   7 644.153 140.950   1
  -1  -4   7 839.134 128.345   5
  -1  -4   7 927.643 203.579   2
  -1  -4   6 10390.0 609.707   2
  -1  -4   6 9574.28 522.502   1
  -1  -4   5 13794.1 579.247   1
  -1  -4   5 14469.7 646.300   2
  -1  -4   4 1282.03 162.018   1
  -1  -4   4 1313.96 148.896   5
  -1  -4   4 1160.09 159.164   2
  -1  -4   3 3469.16 271.659   2
  -1  -4   3 3600.80 261.580   1
  -1  -4   2 38368.9 830.484   1
  -1  -4   2 36348.2 813.286   2
  -1  -4   1 36.8381 25.6746   3
  -1  -4   1 71.9665 49.7344   1
  -1  -4   1 73.9429 43.1368   2
  -1  -4   0 15463.1 458.021   3
  -1  -4   0 16021.8 470.212   2
  -1  -4  -1 7313.11 330.612   3
  -1  -4  -1 5973.37 291.855   2
  -1  -4  -2 183.573 27.3606   4
  -1  -4  -2 186.070 52.2618   2
  -1  -4  -2 135.367 45.5425   3
  -1  -4  -3 84310.3 696.901   4
  -1  -4  -3 84153.7 1212.34   2
  -1  -4  -4 26239.3 697.159   3
  -1  -4  -4 25712.1 716.754   2
  -1  -4  -5 118.307 58.3215   3
   1   4   5 29.9824 4.27406   1
   1   4   6 31672.4 764.436   1
  -1  -4  -6 30665.1 874.031   3
  -1  -4  -7 13030.0 607.316   3
   1   4   7 9674.62 445.244   1
  -1  -4  -8 886.653 155.666   3
  -1  -4  -9 911.702 172.614   3
  -1  -4 -10 1895.87 277.214   3
   1   4  11 3329.86 333.255   5
  -1  -4 -11 2908.62 353.822   3
   1   4  12 16479.9 787.573   5
   1   4  12 9521.84 793.917   2
   1   4  13 888.183 166.035   5
   1   4  13 402.336 171.548   2
  -1  -5  11 843.662 174.677   5
  -1  -5  11 684.391 204.394   2
  -1  -5  10 5645.04 436.698   5
  -1  -5  10 3616.78 470.618   2
  -1  -5   9 16815.2 709.403   5
  -1  -5   9 16090.3 932.517   2
  -1  -5   8 6471.33 561.148   2
  -1  -5   8 5270.40 430.351   1
  -1  -5   8 6663.28 422.673   5
  -1  -5   7 1011.43 157.303   5
  -1  -5   7 744.717 168.424   2
  -1  -5   7 718.338 163.467   1
  -1  -5   6 28145.0 782.868   5
  -1  -5   6 26861.8 944.111   2
  -1  -5   5 32.4139 23.6444   5
  -1  -5   5-0.25807 7.60032   1
  -1  -5   4 5960.53 409.687   2
  -1  -5   4 5904.99 386.233   1
  -1  -5   3 18348.4 664.924   2
  -1  -5   3 18761.6 669.255   1
  -1  -5   2 19594.5 657.840   1
  -1  -5   2 18679.3 624.029   2
  -1  -5   2 20359.4 417.701   3
  -1  -5   1 14533.6 551.259   1
  -1  -5   1 14963.3 553.086   2
  -1  -5   0 49429.0 1038.54   1
  -1  -5   0 44512.1 913.550   2
  -1  -5  -1 763.435 121.132   3
  -1  -5  -1 460.672 93.7573   2
  -1  -5  -2 86697.7 1314.23   2
  -1  -5  -2 90949.9 1341.14   3
  -1  -5  -3 14360.1 558.629   2
  -1  -5  -3 14677.5 569.129   3
  -1  -5  -4 12676.3 542.308   3
  -1  -5  -4 12628.7 536.166   2
  -1  -5  -4 12236.9 328.202   4
   1   5   5 72898.8 1219.05   1
  -1  -5  -5 71335.5 1329.11   3
   1   5   6 18431.8 610.185   1
  -1  -5  -6 18427.0 736.458   3
  -1  -5  -7 14328.5 646.358   3
  -1  -5  -8 12314.6 620.264   3
  -1  -5  -9 20.9792 29.2418   3
  -1  -5 -10 6816.00 529.101   3
  -1  -5 -11 11831.9 727.983   3
   1   5  12 5783.99 459.665   5
  -1  -5 -12 6066.75 554.375   3
   1   5  13 3840.24 391.428   5
   1   5  13 3422.78 504.734   2
  -1  -6  10 3150.50 440.330   2
  -1  -6  10 5284.59 437.636   5
  -1  -6   9 2447.24 382.090   2
  -1  -6   9 2798.52 302.363   5
  -1  -6   8 49.7479 60.0264   1
  -1  -6   8-50.1308 78.3298   2
  -1  -6   7 8064.38 615.401   2
  -1  -6   7 7684.78 538.492   1
  -1  -6   7 8984.64 483.837   5
  -1  -6   6 2917.59 263.273   5
  -1  -6   6 2483.66 319.295   2
  -1  -6   6 2508.07 292.323   1
  -1  -6   5 6232.11 362.378   5
  -1  -6   5 5675.52 427.613   1
  -1  -6   5 6121.60 462.083   2
  -1  -6   4 13964.2 652.351   2
  -1  -6   4 14302.3 652.711   1
  -1  -6   3 54.5588 36.6537   1
  -1  -6   3 54.3497 56.5640   2
  -1  -6   2 11625.7 546.761   2
  -1  -6   2 11147.0 540.334   1
  -1  -6   1 23171.2 758.974   1
  -1  -6   1 22458.2 718.877   2
  -1  -6   0 2627.33 227.019   3
  -1  -6   0 3035.29 258.172   2
  -1  -6  -1 1189.71 164.088   3
  -1  -6  -1 942.092 142.576   2
  -1  -6  -2 93.7309 62.5767   2
  -1  -6  -2 45.4128 10.5226   3
  -1  -6  -3 763.183 141.675   2
  -1  -6  -3 816.482 145.538   3
  -1  -6  -4 27058.3 861.065   2
  -1  -6  -4 26259.8 844.873   3
  -1  -6  -5 1043.86 167.645   2
  -1  -6  -5 1303.27 195.018   3
  -1  -6  -6 15107.0 680.187   2
  -1  -6  -6 16072.1 676.263   3
   1   6   6 17138.2 646.364   1
  -1  -6  -7 13931.1 656.727   3
  -1  -6  -8 890.403 178.604   3
  -1  -6  -9 8366.35 597.929   3
  -1  -6 -10 546.101 160.858   3
  -1  -6 -11 31.7432 25.2259   3
  -1  -6 -12 1995.20 342.282   3
  -1  -7   9 4198.21 389.337   5
  -1  -7   9 2700.36 408.341   2
  -1  -7   8 9998.73 563.201   5
  -1  -7   8 9510.25 723.042   2
  -1  -7   8 8040.86 618.823   1
  -1  -7   7 3165.16 400.741   2
  -1  -7   7 3786.26 333.204   5
  -1  -7   6 13298.4 775.048   2
  -1  -7   6 12166.3 709.457   1
  -1  -7   5 7348.28 525.799   1
  -1  -7   5 7835.34 553.130   2
  -1  -7   4 37.9449 37.7137   1
  -1  -7   4 46.1589 47.2044   2
  -1  -7   3 16777.4 745.109   1
  -1  -7   3 17194.1 767.066   2
  -1  -7   2 20527.5 803.048   2
  -1  -7   2 21605.7 815.470   1
  -1  -7   1 4479.61 369.436   1
  -1  -7   1 4248.38 349.513   2
  -1  -7   0 31131.6 955.789   2
  -1  -7   0 31568.7 961.026   1
  -1  -7  -1 4826.64 344.637   2
  -1  -7  -1 3948.25 297.868   3
  -1  -7  -2 5532.57 394.012   2
  -1  -7  -2 4828.33 337.162   3
  -1  -7  -3 32321.3 883.380   3
  -1  -7  -3 37130.8 1053.20   2
  -1  -7  -4 15212.3 687.136   2
  -1  -7  -4 12617.8 575.960   3
  -1  -7  -5 1109.42 175.499   3
  -1  -7  -5 1328.49 204.645   2
  -1  -7  -6 47034.5 1286.87   2
  -1  -7  -6 44148.5 1195.10   3
  -1  -7  -7 12087.5 666.631   3
  -1  -7  -8 13958.9 758.006   3
  -1  -7  -9 2010.41 304.345   3
  -1  -7 -10 412.237 128.524   3
  -1  -7 -11 2439.47 365.672   3
  -1  -7 -12 3537.45 483.028   3
  -1  -8   8 915.253 239.931   1
  -1  -8   8 690.221 205.849   2
  -1  -8   7 8478.51 655.041   1
  -1  -8   7 10682.3 759.241   2
  -1  -8   6 27061.8 1168.14   2
  -1  -8   6 25500.8 1099.68   1
  -1  -8   5 274.394 102.020   1
  -1  -8   5 257.086 118.283   2
  -1  -8   4 899.384 190.025   1
  -1  -8   4 666.239 165.733   2
  -1  -8   3 4323.84 420.438   2
  -1  -8   3 4455.19 407.149   1
  -1  -8   2 378.756 120.088   1
  -1  -8   2 468.424 130.487   2
  -1  -8   1 58091.3 1463.89   1
  -1  -8   1 53880.2 1325.90   2
  -1  -8   0 4290.86 380.472   1
  -1  -8   0 4614.84 411.264   2
  -1  -8  -1 3461.36 317.310   2
  -1  -8  -1 3656.97 315.405   3
  -1  -8  -2 7806.48 480.195   3
  -1  -8  -2 8976.67 550.439   2
  -1  -8  -3 32491.3 994.795   3
  -1  -8  -3 36115.1 1139.23   2
  -1  -8  -4 4467.29 383.862   3
  -1  -8  -4 4888.16 415.002   2
  -1  -8  -5 9284.49 595.555   2
  -1  -8  -5 9206.77 573.885   3
  -1  -8  -6 542.838 154.023   2
  -1  -8  -6 621.771 143.412   3
  -1  -8  -7 5841.50 503.714   2
  -1  -8  -7 6205.26 508.574   3
  -1  -8  -8 3266.79 383.566   3
  -1  -8  -9 4080.51 446.114   3
  -1  -8 -10 2320.07 360.150   3
  -1  -8 -11 3124.34 431.707   3
  -1  -9   7 1000.91 232.699   1
  -1  -9   7 825.384 223.609   2
  -1  -9   6 244.850 128.727   1
  -1  -9   6 348.777 170.849   2
  -1  -9   5 1725.14 292.617   1
  -1  -9   5 1802.87 309.325   2
  -1  -9   4 2649.81 346.262   1
  -1  -9   4 3070.39 385.942   2
  -1  -9   3 7712.47 579.401   2
  -1  -9   3 8051.40 603.835   1
  -1  -9   2 28548.2 1076.71   2
  -1  -9   2 29254.1 1145.54   1
  -1  -9   1 950.099 208.880   2
  -1  -9   1 951.718 207.187   1
  -1  -9   0 12621.1 677.468   2
  -1  -9  -1 18390.0 846.318   2
  -1  -9  -2 1286.29 219.669   2
  -1  -9  -2 1198.96 207.723   3
  -1  -9  -3 349.153 121.332   2
  -1  -9  -3 339.475 110.529   3
  -1  -9  -4 285.323 90.5875   3
  -1  -9  -4 221.338 101.393   2
  -1  -9  -5 479.082 143.841   2
  -1  -9  -5 350.167 112.578   3
  -1  -9  -6 4843.74 469.853   2
  -1  -9  -6 4967.86 465.296   3
  -1  -9  -7 20628.4 982.570   2
  -1  -9  -7 21774.2 1027.92   3
  -1  -9  -8 2849.41 376.187   3
  -1  -9  -9 543.953 169.810   3
  -1  -9 -10 3634.23 468.856   3
  -1 -10   6 1805.41 326.301   1
  -1 -10   6 1511.23 317.355   2
  -1 -10   5 2076.44 336.800   2
  -1 -10   5 1953.50 339.771   1
  -1 -10   4 8.59101 24.4851   1
  -1 -10   4 13.2271 43.8753   2
  -1 -10   3 201.317 108.244   2
  -1 -10   3 162.737 96.8293   1
  -1 -10   2 544.152 173.392   1
  -1 -10   2 513.027 174.917   2
  -1 -10   1 635.833 188.647   1
  -1 -10   1 792.917 180.303   2
  -1 -10   0 12671.2 711.499   2
  -1 -10  -1 2861.80 354.721   2
  -1 -10  -2 8598.55 623.630   2
  -1 -10  -3 16197.2 876.937   2
  -1 -10  -3 10871.9 681.367   3
  -1 -10  -4 579.223 163.096   2
  -1 -10  -4 448.063 131.554   3
  -1 -10  -5 5287.52 500.126   3
  -1 -10  -5 5018.73 495.350   2
  -1 -10  -6 9391.83 696.452   2
  -1 -10  -6 9259.27 685.958   3
  -1 -10  -7 486.929 163.392   2
  -1 -10  -7 900.055 214.746   3
  -1 -10  -8 2185.47 354.676   3
  -1 -10  -9 5110.14 573.473   3
  -1 -11   4 4084.45 515.071   1
  -1 -11   4 2607.08 397.130   2
  -1 -11   3 5092.85 549.363   1
  -1 -11   3 3363.28 453.828   2
  -1 -11   2 4417.60 515.782   2
  -1 -11   1 13315.8 824.664   2
  -1 -11   0 1895.53 298.958   2
  -1 -11  -1 2022.47 328.060   2
  -1 -11  -2 29889.6 1216.55   2
  -1 -11  -3 1592.72 312.155   2
  -1 -11  -4 7699.36 646.608   2
  -1 -11  -4 8646.38 684.398   3
  -1 -11  -5 5330.17 551.609   3
  -1 -11  -5 7357.09 637.215   2
  -1 -11  -6-66.0025 15.9189   2
  -1 -11  -6 64.3371 75.8355   3
  -1 -11  -7 3091.38 434.827   2
  -1 -11  -7 2068.05 375.426   3
  -1 -11  -8 1342.94 310.560   3
  -1 -12   2 2453.17 386.296   2
  -1 -12   1 839.985 215.334   2
  -1 -12   0 846.075 239.466   2
  -1 -12  -1 4255.37 507.537   2
  -1 -12  -2 244.674 106.868   2
  -1 -12  -3 5844.96 600.477   2
  -1 -12  -4 4414.22 525.144   2
  -1 -12  -5 388.811 174.564   2
  -1 -12  -5 163.431 102.864   3
   2 -11  -5 9514.20 760.353   2
   2 -11  -5 14115.0 924.190   3
   2 -11  -4 362.036 143.315   2
   2 -11  -4 521.200 163.475   3
   2 -11  -3 1190.03 260.331   2
   2 -11  -2 2662.55 390.296   2
   2 -11  -1 1705.23 311.721   2
   2 -11  -1 1759.62 321.594   1
   2 -11   0 2324.18 367.416   2
   2 -11   0 2100.64 346.817   1
   2 -11   1 7277.86 651.885   1
   2 -11   1 10130.5 753.756   2
   2 -11   2 1035.93 253.896   1
   2 -11   2 1733.77 318.928   2
   2 -11   3 1867.25 316.709   2
   2 -11   3 2158.11 372.108   1
   2 -10  -7 1572.64 314.734   3
   2 -10  -6 480.763 163.181   3
   2 -10  -5 5159.56 528.060   2
   2 -10  -5 5011.61 518.436   3
   2 -10  -4 4389.81 475.988   2
   2 -10  -4 2856.52 381.457   3
   2 -10  -3 1059.69 224.249   2
   2 -10  -3 782.717 199.393   3
   2 -10  -2 483.147 160.633   1
   2 -10  -2 544.893 179.613   2
   2 -10  -1 309.990 125.670   2
   2 -10  -1 96.9584 72.6099   1
   2 -10   0 638.169 176.682   1
   2 -10   0 553.005 158.208   2
   2 -10   1 180.585 70.8119   2
   2 -10   1 328.879 134.720   1
   2 -10   2 12344.9 811.101   1
   2 -10   2 8840.78 662.454   2
   2 -10   3 1581.35 291.100   1
   2 -10   3 1680.99 288.870   2
   2 -10   4 3437.49 456.087   2
   2 -10   4 2577.92 380.611   1
   2 -10   5 2980.26 410.940   1
   2  -9  -9 425.398 180.064   3
   2  -9  -8 1885.48 332.215   3
   2  -9  -7 4344.62 494.818   3
   2  -9  -6 149.054 85.7938   3
   2  -9  -5 12769.6 780.501   2
   2  -9  -5 11399.1 754.416   3
   2  -9  -4 19189.6 936.671   3
   2  -9  -4 20574.5 961.759   2
   2  -9  -3 3343.54 384.297   2
   2  -9  -3 1901.42 291.730   3
   2  -9  -2 51.4990 24.5569   1
   2  -9  -2 71.0914 21.6960   3
   2  -9  -1 3695.00 402.067   2
   2  -9  -1 2482.03 319.118   1
   2  -9   0 76.1359 66.6175   1
   2  -9   0 67.5313 63.5531   2
   2  -9   1 6544.18 531.146   2
   2  -9   1 10123.0 673.070   1
   2  -9   2 2047.83 296.429   1
   2  -9   2 1340.61 222.712   2
   2  -9   3 3105.52 402.662   2
   2  -9   3 4000.56 437.043   1
   2  -9   4 3712.18 423.858   2
   2  -9   4 5025.01 516.820   1
   2  -9   5 2302.28 357.333   1
   2  -9   5 2549.29 354.512   2
   2  -9   6 377.761 156.467   1
   2  -9   7 12852.1 933.582   1
   2  -8 -10 100.123 29.8472   3
   2  -8  -9 811.307 222.373   3
   2  -8  -8 12749.3 845.686   3
   2  -8  -7 6750.79 583.950   3
   2  -8  -6 25334.6 1091.16   3
   2  -8  -5 10709.9 670.579   2
   2  -8  -5 11204.5 711.669   3
   2  -8  -4 1283.05 225.396   3
   2  -8  -4 1296.81 236.321   2
   2  -8  -3 802.566 181.148   1
   2  -8  -3 503.312 136.360   3
   2  -8  -3 631.124 156.631   2
   2  -8  -2 14678.8 730.003   2
   2  -8  -2 14281.3 693.375   1
   2  -8  -1 331.618 107.929   4
   2  -8  -1 278.345 103.743   1
   2  -8  -1 373.078 128.780   2
   2  -8  -1 342.659 128.777   3
   2  -8   0 23425.5 910.935   2
   2  -8   0 22871.7 848.545   4
   2  -8   0 21064.0 864.392   1
   2  -8   0 23204.0 858.341   3
   2  -8   1 10565.4 627.747   1
   2  -8   1 10906.8 577.024   4
   2  -8   1 11492.2 637.346   2
   2  -8   2 1150.38 202.134   2
   2  -8   2 1687.68 264.957   1
   2  -8   3 3881.15 401.679   2
   2  -8   3 5598.76 514.490   1
   2  -8   4 3347.90 408.216   1
   2  -8   4 2226.65 296.852   2
   2  -8   5 349.589 106.667   2
   2  -8   5 752.697 200.198   1
   2  -8   6 9714.40 703.110   2
   2  -8   6 11451.9 803.892   1
   2  -8   7 377.265 154.387   1
   2  -8   8-58.5022 76.3731   1
   2  -8   8 136.471 80.5103   5
   2  -7 -10 2731.43 397.921   3
   2  -7  -9 7535.31 647.423   3
   2  -7  -8 4076.40 448.898   3
   2  -7  -7 5692.25 510.253   3
   2  -7  -6 11620.9 707.343   3
   2  -7  -5-96.6836 80.6715   3
   2  -7  -4 20024.5 854.103   3
   2  -7  -4 18987.1 805.859   2
   2  -7  -3 37193.3 1102.57   2
   2  -7  -3 39999.8 1039.89   4
   2  -7  -3 35155.9 1066.96   3
   2  -7  -3 40573.0 1121.47   1
   2  -7  -2 1028.84 193.803   3
   2  -7  -2 942.943 173.101   2
   2  -7  -2 887.709 161.605   4
   2  -7  -2 865.425 166.977   1
   2  -7  -1 9160.34 490.785   4
   2  -7  -1 8278.39 490.847   3
   2  -7   0 18386.4 761.679   1
   2  -7   0 18636.9 741.206   3
   2  -7   0 19774.5 770.797   2
   2  -7   1 363.885 104.199   2
   2  -7   1 413.103 113.041   3
   2  -7   1 272.541 98.2236   1
   2  -7   1 246.786 79.9442   4
   2  -7   2 3857.65 359.797   2
   2  -7   2 4479.13 401.111   1
   2  -7   3 370.714 103.897   2
   2  -7   3 519.453 132.499   1
   2  -7   4 4128.75 367.366   2
   2  -7   4 5083.07 439.597   1
   2  -7   5 22713.8 971.229   1
   2  -7   5 19320.1 878.214   2
   2  -7   6 1318.82 200.811   5
   2  -7   6 1211.79 239.305   1
   2  -7   6 825.667 191.133   2
   2  -7   7 10307.8 711.144   1
   2  -7   7 9065.89 652.114   2
   2  -7   8 2403.38 279.452   5
   2  -7   8 1907.64 319.501   1
   2  -7   9 2096.03 279.453   5
   2  -7   9 1304.20 267.974   1
   2  -6 -11 1789.33 322.351   3
   2  -6 -10 1358.53 269.411   3
   2  -6  -9 912.398 215.553   3
   2  -6  -8 6033.97 522.086   3
   2  -6  -7 11979.6 697.420   3
   2  -6  -6 183.868 69.7602   4
   2  -6  -6 161.928 92.0923   3
   2  -6  -5 18387.9 792.513   3
   2  -6  -5 18055.8 678.697   4
   2  -6  -4 13303.0 623.452   2
   2  -6  -4 14154.2 667.472   3
   2  -6  -3 785.231 136.058   1
   2  -6  -3 1192.68 185.603   3
   2  -6  -3 1121.53 187.924   2
   2  -6  -3 915.057 155.344   4
   2  -6  -2 30411.7 908.776   2
   2  -6  -2 28655.6 865.928   3
   2  -6  -2 21117.3 732.505   1
   2  -6  -2 21929.3 724.981   4
   2  -6  -1 23348.1 792.324   2
   2  -6  -1 23243.6 786.449   3
   2  -6  -1 22379.1 704.616   4
   2  -6  -1 23232.6 778.031   1
   2  -6   0 2379.66 249.141   3
   2  -6   0 3175.62 291.695   2
   2  -6   0 3066.18 272.478   4
   2  -6   0 3246.99 304.889   1
   2  -6   1 13263.6 552.302   2
   2  -6   1 13170.1 605.565   1
   2  -6   1 13618.2 566.012   4
   2  -6   2 681.804 141.789   1
   2  -6   2 713.208 136.153   2
   2  -6   2 659.043 128.907   4
   2  -6   3 14013.1 680.280   1
   2  -6   3 10276.9 528.005   2
   2  -6   4 6314.36 474.573   1
   2  -6   4 7347.84 406.283   5
   2  -6   5 78.6242 71.3094   1
   2  -6   5 148.049 73.9801   5
   2  -6   5 120.088 34.6417   2
   2  -6   6 554.422 149.243   1
   2  -6   6 510.844 123.348   5
   2  -6   6 426.563 122.745   2
   2  -6   7 14149.9 807.068   1
   2  -6   7 14577.6 632.439   5
   2  -6   8 182.636 102.566   1
   2  -6   8 260.598 94.4847   5
   2  -6   8 234.107 87.7081   2
   2  -6   9 5150.35 412.360   5
   2  -6   9 4933.60 520.648   1
   2  -6  10 448.508 155.871   1
   2  -6  10 405.189 96.4316   5
   2  -5 -11 1714.66 303.708   3
   2  -5 -10 428.308 147.308   3
   2  -5  -9 14755.1 826.065   3
   2  -5  -8 6093.03 473.267   4
   2  -5  -8 5005.55 446.088   3
   2  -5  -7 346.123 110.317   4
   2  -5  -7 417.424 121.562   3
   2  -5  -6 10713.3 602.093   3
   2  -5  -6 11618.3 559.224   4
   2  -5  -5 13739.4 645.658   3
   2  -5  -5 9931.22 481.111   4
   2  -5  -4 8167.90 435.203   4
   2  -5  -4 11048.0 554.814   3
   2  -5  -3 22825.8 748.977   2
   2  -5  -3 23500.3 784.638   3
   2  -5  -3 22297.2 670.244   4
   2  -5  -2 268.341 75.1561   4
   2  -5  -2 145.495 59.0669   1
   2  -5  -2 316.629 88.2603   2
   2  -5  -2 169.514 45.8806   3
   2  -5  -1 8933.47 462.891   2
   2  -5  -1 8640.41 461.542   1
   2  -5  -1 9185.55 453.354   4
   2  -5  -1 8279.62 454.073   3
   2  -5   0 10681.6 492.986   2
   2  -5   0 10432.2 479.810   3
   2  -5   0 9988.92 447.246   4
   2  -5   0 9133.39 465.386   1
   2  -5   1 25476.7 746.255   4
   2  -5   1 24376.0 774.563   1
   2  -5   1 23954.5 701.771   2
   2  -5   2 211.558 66.7162   3
   2  -5   2 276.861 81.7618   4
   2  -5   2 204.716 67.3699   1
   2  -5   2 287.780 79.3289   2
   2  -5   3 20374.1 725.174   2
   2  -5   3 19571.9 760.417   1
   2  -5   4 6997.99 416.599   2
   2  -5   4 6957.20 379.739   5
   2  -5   5 5119.26 329.868   5
   2  -5   5 5276.29 432.527   1
   2  -5   6 43703.3 1006.56   5
   2  -5   6 43543.0 1298.37   1
   2  -5   6 46105.4 1219.42   2
   2  -5   7 10071.8 511.965   5
   2  -5   7 10047.7 655.313   1
   2  -5   8 13.6731 23.6283   1
   2  -5   8-65.7734 87.7009   2
   2  -5   8 125.890 85.3319   5
   2  -5   9 9636.80 683.450   2
   2  -5   9 7557.68 614.216   1
   2  -5  10 146.697 92.4843   1
   2  -5  10 565.595 132.514   5
   2  -5  11 3904.60 401.750   5
  -2   4  12 1610.54 358.807   2
  -2   4  11 566.188 177.044   2
   2  -4 -11 580.416 167.832   3
   2  -4 -10 13208.7 749.100   3
   2  -4  -9 2572.05 317.828   3
   2  -4  -8 5313.45 443.850   3
   2  -4  -7 20498.0 820.015   3
   2  -4  -6 4977.29 384.531   3
   2  -4  -5 236.314 74.8269   4
   2  -4  -5 219.647 77.7167   3
   2  -4  -4 2951.03 251.968   4
   2  -4  -4 3135.33 277.674   3
   2  -4  -3 17097.7 614.198   2
   2  -4  -3 15951.7 592.836   3
   2  -4  -3 17010.7 564.968   4
   2  -4  -2 38304.5 896.424   3
   2  -4  -2 37750.2 786.813   4
   2  -4  -1 68867.6 1132.52   2
   2  -4  -1 68301.3 1129.41   1
   2  -4  -1 68243.6 1124.05   4
   2  -4   0 23129.1 639.601   4
   2  -4   0 24577.1 681.203   3
   2  -4   0 25538.6 685.996   2
   2  -4   0 24871.4 707.289   1
   2  -4   1 20141.4 612.733   3
   2  -4   1 18546.0 583.521   4
   2  -4   1 19170.8 639.987   1
   2  -4   1 20247.7 612.223   2
   2  -4   2 57461.4 1011.26   2
   2  -4   2 56776.8 1055.72   4
   2  -4   2 54977.8 1104.89   1
   2  -4   3 248.448 86.3946   1
   2  -4   3 265.648 82.8470   2
   2  -4   4 3848.60 273.302   5
   2  -4   4 3814.42 298.575   2
   2  -4   4 3843.53 318.673   1
   2  -4   5 18061.2 612.634   5
   2  -4   5 17532.3 673.286   2
   2  -4   6 12783.4 524.798   5
   2  -4   6 14240.4 681.823   1
   2  -4   7 4314.67 397.674   1
   2  -4   7 4968.78 390.566   2
   2  -4   7 4631.73 321.885   5
   2  -4   8 21128.0 745.523   5
   2  -4   8 20619.8 904.361   1
   2  -4   9 3043.03 299.301   5
   2  -4   9 2606.58 339.726   1
   2  -4  10 12767.2 808.150   2
   2  -4  10 14503.5 695.328   5
   2  -4  11 447.359 117.447   5
  -2   3  12 332.723 193.130   2
  -2   3  11 4107.98 529.950   2
   2  -3 -10 2659.14 320.850   3
  -2   3  10 2379.23 377.981   2
  -2   3   9 3609.52 431.872   2
   2  -3  -9 3360.77 344.773   3
   2  -3  -8 15614.9 702.454   3
  -2   3   8 18263.7 637.430   5
   2  -3  -7 36313.6 1036.72   3
   2  -3  -6 1975.20 228.627   3
   2  -3  -5 8324.59 445.726   3
   2  -3  -4 36.9958 12.8357   4
   2  -3  -4 75.0227 50.4193   3
   2  -3  -3 6446.21 335.454   4
   2  -3  -3 6376.21 346.819   3
   2  -3  -3 6629.60 259.454   1
   2  -3  -2 30798.7 716.054   2
   2  -3  -2 29508.0 663.821   4
   2  -3  -2 29521.2 702.243   3
   2  -3  -1 32656.3 684.723   4
   2  -3  -1 33985.1 742.554   3
   2  -3   0 65052.8 924.509   2
   2  -3   0 64434.8 961.523   4
   2  -3   0 64558.2 1008.89   1
   2  -3   0 62911.9 1045.10   3
   2  -3   1 104789. 1221.22   4
   2  -3   1 106193. 1353.02   1
   2  -3   2 3802.02 241.565   4
   2  -3   2 3590.71 241.179   2
   2  -3   2 4172.95 287.834   1
   2  -3   3 37755.8 807.744   2
   2  -3   3 33192.3 821.531   1
   2  -3   4 20848.5 639.393   2
   2  -3   4 19732.4 681.240   1
  -2   3  -4 20414.9 447.592   3
   2  -3   5 190.499 60.0394   5
   2  -3   5 100.479 40.1387   2
   2  -3   5 219.072 74.3807   1
   2  -3   6 10810.9 549.475   2
   2  -3   6 9709.25 452.040   5
   2  -3   7 8425.92 436.923   5
   2  -3   7 7922.70 520.299   2
   2  -3   7 9480.86 553.501   1
   2  -3   8 85.4468 47.2047   5
   2  -3   8 64.5516 68.8906   1
   2  -3   8 31.5048 31.0768   2
   2  -3   9 2357.19 299.281   1
   2  -3   9 1503.29 261.913   2
   2  -3   9 2381.75 258.618   5
   2  -3  10 22205.3 969.360   1
   2  -3  10 24844.7 882.088   5
   2  -3  11 3308.47 341.781   5
   2  -3  11 3165.60 438.803   2
   2  -3  12 6167.89 488.258   5
  -2   2  12 3961.42 533.610   2
  -2   2  11 5285.52 575.866   2
  -2   2  10 376.029 187.204   2
   2  -2  -9 4074.10 364.444   3
  -2   2   9 4110.86 440.362   2
  -2   2   8 10432.3 662.572   2
   2  -2  -8 9265.72 516.024   3
   2  -2  -7 242.901 77.7123   3
   2  -2  -6 18249.3 652.890   3
   2  -2  -5 6302.67 364.427   3
   2  -2  -4 11277.5 457.448   3
   2  -2  -3 941.983 125.943   3
   2  -2  -2 64581.2 951.516   3
   2  -2  -2 63335.1 910.640   4
   2  -2  -2 62281.3 710.439   1
   2  -2  -1 15236.8 419.371   2
   2  -2  -1 18594.1 490.626   3
   2  -2  -1 17520.1 444.839   4
   2  -2  -1 14940.1 394.112   1
   2  -2   0 12058.5 340.858   2
   2  -2   0 15296.9 427.698   4
   2  -2   0 11422.7 379.552   1
   2  -2   0 15299.7 441.514   3
   2  -2   1 129307. 1135.80   2
   2  -2   1 129845. 1310.21   3
   2  -2   1 142768. 1400.13   1
   2  -2   1 138203. 1237.29   4
   2  -2   2 26948.2 592.675   4
   2  -2   2 27184.9 653.890   1
   2  -2   3 15258.2 526.534   1
   2  -2   3 13529.2 433.696   4
   2  -2   4 1975.64 203.981   1
   2  -2   4 1838.10 194.489   2
  -2   2  -4 1440.42 120.392   3
  -2   2  -5 28694.8 559.599   3
   2  -2   5 27372.4 799.675   1
   2  -2   5 29381.9 721.456   5
   2  -2   6 9029.51 487.454   2
   2  -2   6 8541.02 481.810   1
   2  -2   6 8231.87 405.059   5
   2  -2   7 14185.3 556.395   5
   2  -2   7 16120.9 692.466   2
   2  -2   8 7081.78 465.621   1
   2  -2   8 7199.28 412.001   5
   2  -2   8 6150.31 468.634   2
   2  -2   9 5370.35 381.565   5
   2  -2   9 4825.77 419.268   1
   2  -2  10-38.9240 52.1531   1
   2  -2  10 237.639 90.8445   5
   2  -2  10 119.450 91.1432   2
   2  -2  11 2737.47 386.674   2
   2  -2  11 4625.68 391.002   5
   2  -2  12 2202.84 271.383   5
  -2   1  12 64.1553 89.3912   2
  -2   1  11 280.866 137.349   2
  -2   1  10 18801.4 1037.05   2
  -2   1   9 10159.1 711.224   2
   2  -1  -8 22543.5 775.073   3
  -2   1   8 23306.3 1004.37   2
   2  -1  -7 45974.8 1046.43   3
  -2   1   7 49430.3 1309.96   2
   2  -1  -6 3869.23 295.295   3
  -2   1   6 4334.24 372.522   2
  -2   1   5 4576.31 356.572   2
   2  -1  -5 3975.33 283.618   3
   2  -1  -4 32915.5 732.467   3
   2  -1  -3 39639.3 746.242   3
   2  -1  -2 26005.9 563.101   3
   2  -1  -1 4483.22 189.257   1
   2  -1  -1 5095.21 221.157   4
   2  -1  -1 5156.59 238.856   3
   2  -1   0 10261.0 339.669   3
   2  -1   0 10054.5 332.551   1
   2  -1   1 428437. 2085.34   4
   2  -1   1 422249. 2316.14   1
   2  -1   2 579012. 1876.95   2
   2  -1   2 585903. 2872.81   1
  -2   1  -3 4214.65 208.797   3
   2  -1   3 4249.20 213.412   2
  -2   1  -4 4983.38 230.899   3
   2  -1   4 5613.66 328.361   1
   2  -1   5 47384.9 964.126   2
   2  -1   5 45395.3 977.125   1
   2  -1   6 10264.5 445.353   5
   2  -1   6 9989.23 490.651   2
   2  -1   6 10608.1 493.363   1
  -2   1  -6 11112.2 391.593   3
   2  -1   7 24371.9 814.526   2
   2  -1   7 25764.5 826.140   1
   2  -1   8 1358.23 210.869   2
   2  -1   8 1882.83 233.892   1
   2  -1   8 1928.90 215.547   5
   2  -1   9-2.19934 24.7856   2
   2  -1   9 44.4751 38.8112   5
   2  -1   9 21.3909 35.7581   1
   2  -1  10 13582.2 610.398   5
   2  -1  10 8943.96 626.635   2
   2  -1  11 16949.7 724.845   5
   2  -1  11 11437.7 764.528   2
   2  -1  12 379.968 120.669   5
   2  -1  12 43.1381 49.4400   2
   2  -1  13 5349.35 468.736   5
  -2   0  12 460.238 186.573   2
  -2   0  11 12640.1 846.160   2
  -2   0  10 7069.30 617.472   2
  -2   0   9 104.815 84.9177   2
  -2   0   9 269.544 66.1252   5
  -2   0   8 19000.7 632.852   5
  -2   0   8 18415.8 881.472   2
  -2   0   7 8024.55 385.971   5
   2   0  -7 7177.51 398.753   3
  -2   0   7 7397.96 518.329   2
   2   0  -6 16062.0 555.401   3
  -2   0   6 16836.7 729.439   2
   2   0  -5 26395.0 666.607   3
  -2   0   5 26991.3 863.125   2
   2   0  -4 51284.9 856.531   3
  -2   0   4 50000.0 1065.08   2
   2   0  -3 20618.2 516.964   3
  -2   0   3 19422.9 593.941   2
  -2   0   2 27424.0 613.334   2
   2   0  -2 26473.2 533.870   3
  -2   0   1 37523.8 597.260   2
   2   0  -1 40148.9 648.546   3
   2   0   0 135.088 32.9130   4
   2   0   0 203.185 40.6909   1
   2   0   1 2043.23 124.752   4
   2   0   1 1888.36 139.030   1
   2   0   2 134336. 1273.87   1
   2   0   2 134166. 1092.70   4
  -2   0  -2 136198. 1121.28   3
   2   0   3 309.991 57.6962   2
   2   0   3 439.550 80.1930   1
  -2   0  -3 365.638 63.8280   3
  -2   0  -4 44432.4 718.861   3
   2   0   4 44041.3 861.244   1
  -2   0  -5 30169.9 648.246   3
   2   0   5 28534.0 748.021   1
   2   0   6 24322.3 690.605   5
  -2   0  -6 23639.1 622.139   3
   2   0   6 25295.2 751.869   1
   2   0   6 24951.7 797.108   2
  -2   0  -7 3.54671 27.4875   3
   2   0   7 153.870 55.6492   2
   2   0   7 65.1242 25.3417   5
   2   0   7 154.104 76.1171   1
   2   0   8 4467.23 337.804   5
   2   0   8 5613.74 388.609   1
   2   0   8 5608.45 433.565   2
  -2   0  -8 5858.33 329.729   3
   2   0   9 10216.2 521.654   5
   2   0   9 9765.02 546.032   1
   2   0  10 1759.66 223.354   5
   2   0  10 1266.87 238.367   2
   2   0  11 694.592 174.822   2
   2   0  11 1366.10 207.926   5
   2   0  12 5835.23 446.997   5
   2   0  12 3019.30 416.580   2
   2   0  13 1770.69 258.409   5
   2   0  13 1471.53 298.163   2
  -2  -1  12 3313.19 485.506   2
  -2  -1  11 2155.06 362.850   2
  -2  -1  10 297.941 108.904   2
  -2  -1  10 461.153 123.575   5
  -2  -1   9 23735.1 771.727   5
  -2  -1   9 20856.9 972.021   2
  -2  -1   8 1746.52 265.273   2
  -2  -1   8 1929.52 207.603   5
  -2  -1   7 44527.6 922.076   5
  -2  -1   7 40048.7 1150.25   2
  -2  -1   6 13847.0 643.437   2
   2   1  -6 13933.7 494.754   3
   2   1  -5 2331.99 187.597   3
  -2  -1   5 2210.85 160.098   1
  -2  -1   5 2201.91 236.615   2
   2   1  -4 8652.30 336.064   3
  -2  -1   4 7552.06 403.815   2
   2   1  -3 31993.4 606.486   3
  -2  -1   3 38084.4 764.403   2
  -2  -1   2 2352.66 168.763   2
  -2  -1   1 15669.0 389.795   2
  -2  -1   0 83.2434 27.9789   2
   2   1   0 154.112 33.4861   1
   2   1   1 15083.7 281.068   4
   2   1   1 15339.2 396.711   1
  -2  -1  -1 15403.6 375.591   3
  -2  -1  -2 966.591 71.9648   2
   2   1   2 765.453 98.2829   1
   2   1   2 663.196 66.5735   4
  -2  -1  -2 661.723 83.3212   3
   2   1   3 31836.7 652.692   1
  -2  -1  -3 30812.8 593.937   3
   2   1   4 7359.17 338.229   1
  -2  -1  -4 7731.77 330.967   3
   2   1   5 25467.0 684.241   1
  -2  -1  -5 25170.6 627.265   3
   2   1   6 48146.7 962.036   5
  -2  -1  -6 51779.8 986.054   3
   2   1   6 50361.9 1041.79   1
  -2  -1  -7 293.911 81.5052   3
   2   1   7 391.452 101.153   1
   2   1   7 367.133 113.260   2
   2   1   7 428.297 110.368   5
  -2  -1  -8 12416.9 509.038   3
   2   1   8 14385.1 699.347   2
   2   1   8 13734.2 603.985   1
   2   1   9 1603.53 207.267   5
  -2  -1  -9 1704.44 210.722   3
   2   1   9 1755.83 275.414   2
   2   1   9 1665.91 222.153   1
   2   1  10 37779.1 1041.52   5
   2   1  10 27979.1 1122.13   2
   2   1  11 22309.0 859.674   5
   2   1  11 13990.6 851.416   2
   2   1  12 1036.67 249.203   2
   2   1  12 2004.63 267.178   5
   2   1  13 1967.08 353.324   2
   2   1  13 2730.25 320.453   5
  -2  -2  12 94.0471 87.6043   2
  -2  -2  11 301.624 152.362   2
  -2  -2  10 5161.07 569.083   2
  -2  -2  10 5765.45 411.455   5
  -2  -2   9 4975.34 507.067   2
  -2  -2   9 4439.55 338.232   5
  -2  -2   8 551.416 116.323   5
  -2  -2   8 372.986 144.036   2
  -2  -2   7 27867.6 747.388   5
  -2  -2   7 27985.0 1009.69   2
  -2  -2   6 10996.2 583.291   2
  -2  -2   6 7210.79 363.801   1
  -2  -2   5 18496.3 697.707   2
  -2  -2   5 18285.1 532.670   1
   2   2  -5 19385.9 505.634   3
  -2  -2   4 5414.24 278.892   1
  -2  -2   4 5289.89 347.793   2
  -2  -2   3 830.522 110.354   1
  -2  -2   3 1160.37 144.004   2
  -2  -2   2 89834.1 1135.64   2
  -2  -2   1 66696.4 853.448   2
  -2  -2   0 2699.72 159.154   2
  -2  -2   0 3019.15 177.325   3
  -2  -2  -1 51234.8 637.702   2
  -2  -2  -1 55207.2 752.541   3
   2   2   2 55024.0 437.435   4
  -2  -2  -2 53129.8 765.114   3
   2   2   2 51837.0 788.562   1
  -2  -2  -3 2779.39 194.821   3
   2   2   3 2755.71 195.116   1
  -2  -2  -3 2592.91 169.865   2
   2   2   4 50373.9 914.889   1
  -2  -2  -4 47543.3 847.279   3
   2   2   5 188629. 1857.71   1
  -2  -2  -5 179874. 1798.32   3
   2   2   6 4918.07 312.435   1
  -2  -2  -6 5439.60 337.987   3
   2   2   7 12314.4 541.641   1
  -2  -2  -7 12510.4 541.914   3
   2   2   8 245.958 82.6796   5
   2   2   8 453.653 104.959   1
  -2  -2  -8 593.282 121.154   3
   2   2   9 1782.17 219.744   5
   2   2   9 1541.66 258.086   2
  -2  -2  -9 1520.60 212.533   3
   2   2  10 18895.4 906.013   2
  -2  -2 -10 19019.0 790.015   3
   2   2  10 19928.8 780.645   5
   2   2  11 5329.70 423.403   5
   2   2  11 3099.52 407.829   2
   2   2  12 7671.90 522.993   5
   2   2  12 3859.94 484.881   2
   2   2  13 10469.0 652.923   5
   2   2  13 8162.18 746.347   2
  -2  -3  11 3787.29 506.341   2
  -2  -3  10 2264.80 257.420   5
  -2  -3  10 1852.37 334.562   2
  -2  -3   9 14.2156 35.2091   5
  -2  -3   9 90.9700 48.5252   2
  -2  -3   8 19115.4 677.650   5
  -2  -3   8 18696.4 935.265   2
  -2  -3   7 217.901 69.1943   5
  -2  -3   7 251.370 93.2113   2
  -2  -3   6 11400.7 612.062   2
  -2  -3   6 10666.5 490.158   1
  -2  -3   6 11597.0 468.597   5
  -2  -3   5 633.372 112.824   1
  -2  -3   5 747.240 146.596   2
  -2  -3   4 2192.81 230.878   2
  -2  -3   4 2104.33 191.782   1
  -2  -3   3 170388. 1731.28   1
  -2  -3   3 176583. 1910.20   2
  -2  -3   2 191463. 1630.46   2
  -2  -3   2 166488. 1335.52   3
  -2  -3   1 24840.2 527.315   3
  -2  -3   1 30390.4 631.826   2
  -2  -3   0 211203. 1614.61   3
  -2  -3   0 227966. 1644.79   2
  -2  -3  -1 155.632 48.0775   3
  -2  -3  -1 69.3308 11.0044   2
  -2  -3  -2 56004.6 884.838   3
  -2  -3  -2 58275.2 863.626   2
   2   3   3 804.934 112.196   1
  -2  -3  -3 857.881 114.477   2
  -2  -3  -3 885.255 119.562   3
   2   3   4 45121.8 867.661   1
  -2  -3  -4 44324.2 875.710   3
  -2  -3  -5 2968.56 247.392   3
   2   3   5 2811.43 225.614   1
   2   3   6 42526.0 939.988   1
  -2  -3  -6 45515.8 1033.49   3
  -2  -3  -7 7613.00 427.832   3
   2   3   7 8444.31 446.372   1
  -2  -3  -8 2501.51 251.019   3
   2   3   8 2482.41 256.895   1
  -2  -3  -9 2880.77 301.958   3
   2   3   9 2872.14 279.869   5
   2   3  10 3529.37 325.023   5
  -2  -3 -10 3380.32 349.152   3
  -2  -3 -11 5890.01 452.066   3
   2   3  11 5593.09 540.322   2
   2   3  12 13723.7 922.027   2
   2   3  12 21797.9 909.559   5
   2   3  13 573.845 159.129   5
   2   3  13 380.863 155.812   2
  -2  -4  11 2970.81 328.574   5
  -2  -4  11 2558.09 426.879   2
  -2  -4  10 2115.47 264.691   5
  -2  -4  10 1128.33 278.464   2
  -2  -4   9 14068.9 642.986   5
  -2  -4   9 13240.4 894.255   2
  -2  -4   8 1291.38 185.495   5
  -2  -4   8 1457.79 278.284   2
  -2  -4   7 7150.47 410.444   5
  -2  -4   7 7663.06 587.993   2
  -2  -4   6 1473.06 206.672   1
  -2  -4   6 1191.07 154.709   5
  -2  -4   5 3541.52 248.543   5
  -2  -4   5 3097.43 278.967   1
  -2  -4   5 3318.36 323.978   2
  -2  -4   4 9211.80 482.221   2
  -2  -4   4 9852.23 457.287   1
  -2  -4   3 15170.8 567.047   1
  -2  -4   3 15841.8 397.450   3
  -2  -4   2 85.5767 30.3414   3
  -2  -4   2 121.185 49.9153   1
  -2  -4   2 94.1788 50.2081   2
  -2  -4   1 162192. 1624.41   2
  -2  -4   1 149718. 1449.96   3
  -2  -4   0 40880.7 815.652   2
  -2  -4   0 33860.5 725.668   3
  -2  -4  -1 4703.07 279.036   3
  -2  -4  -1 3924.68 247.196   2
  -2  -4  -2 17001.7 537.314   3
  -2  -4  -2 16377.0 513.024   2
  -2  -4  -3 6614.52 350.898   2
  -2  -4  -3 6203.51 348.783   3
   2   4   4 18566.6 590.509   1
  -2  -4  -4 17957.9 596.149   2
  -2  -4  -4 18787.5 623.597   3
  -2  -4  -5 31604.9 855.918   3
   2   4   5 30776.5 775.483   1
   2   4   6 1430.98 182.039   1
  -2  -4  -6 1293.95 183.532   3
   2   4   7 2478.17 245.227   1
  -2  -4  -7 2385.30 246.993   3
   2   4   8 4244.25 340.950   1
  -2  -4  -8 3730.01 334.173   3
  -2  -4  -9 11202.8 622.997   3
  -2  -4 -10 933.543 181.967   3
   2   4  11 13290.8 654.354   5
  -2  -4 -11 11335.3 656.865   3
   2   4  12 634.338 185.068   2
   2   4  12 1148.73 187.726   5
  -2  -4 -12 857.813 201.582   3
   2   4  13 5894.68 499.849   5
   2   4  13 3792.30 503.021   2
  -2  -5  10 14648.9 698.604   5
  -2  -5  10 9236.68 781.417   2
  -2  -5   9 978.837 163.939   5
  -2  -5   9 615.250 193.182   2
  -2  -5   8 6873.48 429.275   5
  -2  -5   8 6404.55 583.367   2
  -2  -5   7 3348.86 285.807   5
  -2  -5   7 3126.82 313.470   1
  -2  -5   7 3493.28 397.553   2
  -2  -5   6 3254.19 306.692   1
  -2  -5   6 3270.84 336.980   2
  -2  -5   6 3746.94 279.801   5
  -2  -5   5 436.594 87.1639   5
  -2  -5   5 604.342 131.500   2
  -2  -5   5 744.836 148.602   1
  -2  -5   4 11356.5 571.542   2
  -2  -5   4 11226.9 533.249   1
  -2  -5   3 3157.99 277.931   2
  -2  -5   3 3378.64 291.231   1
  -2  -5   2 53029.7 1089.32   2
  -2  -5   2 58741.6 1184.47   1
  -2  -5   1 16683.8 578.047   2
  -2  -5   1 14219.2 476.654   3
  -2  -5   0 3046.14 239.226   2
  -2  -5   0 2991.31 241.861   3
  -2  -5  -1 6863.31 373.624   2
  -2  -5  -1 7829.50 398.110   3
  -2  -5  -2 269.858 71.9788   3
  -2  -5  -2 300.824 80.1632   2
  -2  -5  -3 14636.2 566.749   2
  -2  -5  -3 15136.2 588.451   3
  -2  -5  -4 50687.8 1072.28   2
  -2  -5  -4 51481.0 1126.69   3
   2   5   5 10339.7 476.101   1
  -2  -5  -5 9287.14 483.833   2
  -2  -5  -5 10049.4 494.285   3
  -2  -5  -6 66769.0 1301.60   3
   2   5   6 70484.4 1285.41   1
  -2  -5  -7 9309.78 528.017   3
   2   5   7 10090.1 511.421   1
  -2  -5  -8 670.009 150.905   3
  -2  -5  -9 42.1887 42.2275   3
  -2  -5 -10 13167.7 715.207   3
  -2  -5 -11 356.953 106.665   3
  -2  -5 -12 6064.32 539.869   3
   2   5  12 9703.72 591.547   5
   2   5  13 8679.46 597.582   5
   2   5  13 6897.35 714.794   2
  -2  -6  10 768.265 171.625   5
  -2  -6  10 606.945 204.184   2
  -2  -6   9 9390.14 553.694   5
  -2  -6   9 5669.06 586.187   2
  -2  -6   8 18626.6 988.804   2
  -2  -6   8 19289.3 745.170   5
  -2  -6   7 2097.30 318.602   2
  -2  -6   7 2523.62 255.841   5
  -2  -6   7 1555.18 237.060   1
  -2  -6   6 3642.18 350.723   1
  -2  -6   6 4118.77 312.855   5
  -2  -6   6 4185.24 413.288   2
  -2  -6   5 1578.78 220.668   1
  -2  -6   5 1493.36 233.832   2
  -2  -6   4 2898.01 297.527   1
  -2  -6   4 3119.54 317.929   2
  -2  -6   3 16311.2 694.251   1
  -2  -6   3 15293.3 666.402   2
  -2  -6   2 12670.4 595.002   1
  -2  -6   2 11952.6 556.629   2
  -2  -6   1 6171.70 391.383   2
  -2  -6   1 7493.21 375.275   3
  -2  -6   0 10041.7 478.698   2
  -2  -6   0 8299.73 424.302   3
  -2  -6  -1 19459.1 673.416   3
  -2  -6  -1 19199.4 693.974   2
  -2  -6  -2 64.7449 36.4519   2
  -2  -6  -2 119.055 57.3455   3
  -2  -6  -3 59467.9 1187.42   2
  -2  -6  -3 61509.8 1212.51   3
  -2  -6  -4 10431.5 515.591   2
  -2  -6  -4 9601.26 480.060   3
  -2  -6  -5 18500.8 698.222   3
  -2  -6  -5 20695.8 764.517   2
  -2  -6  -6 4335.39 368.919   2
   2   6   6 4592.62 353.567   1
  -2  -6  -6 4750.88 389.496   3
   2   6   7 186.827 73.4590   1
  -2  -6  -7 343.337 111.082   3
  -2  -6  -8 6940.82 532.760   3
  -2  -6  -9 25555.5 1016.14   3
  -2  -6 -10 59.4173 74.5757   3
  -2  -6 -11 11483.9 739.861   3
  -2  -6 -12 7337.37 617.352   3
  -2  -7   9 4950.14 414.383   5
  -2  -7   9 3421.73 467.773   2
  -2  -7   8 43.5494 28.5676   2
  -2  -7   7 6204.46 533.905   1
  -2  -7   7 8599.68 657.719   2
  -2  -7   6 1367.69 231.570   1
  -2  -7   6 1124.34 221.257   2
  -2  -7   5 6664.23 506.187   1
  -2  -7   5 6911.40 527.761   2
  -2  -7   4 16327.8 779.281   2
  -2  -7   4 17021.9 793.859   1
  -2  -7   3 1783.60 237.548   2
  -2  -7   3 1969.28 263.205   1
  -2  -7   2 1696.81 229.002   1
  -2  -7   2 1707.01 221.289   2
  -2  -7   1 15009.8 643.547   2
  -2  -7   0 8245.20 471.619   2
  -2  -7   0 8427.73 436.533   3
  -2  -7  -1 267.720 91.7159   2
  -2  -7  -1 180.193 61.8852   3
  -2  -7  -2 22712.2 791.397   2
  -2  -7  -2 22315.7 744.142   3
  -2  -7  -3 17810.3 691.352   3
  -2  -7  -3 16647.7 683.340   2
  -2  -7  -4 6008.67 428.164   2
  -2  -7  -4 6079.12 425.487   3
  -2  -7  -5 29164.9 971.422   2
  -2  -7  -5 29333.7 985.242   3
   2   7   6 5825.39 420.039   1
  -2  -7  -6 5143.52 418.817   2
  -2  -7  -6 6047.50 469.152   3
  -2  -7  -7 76978.6 1708.60   2
   2   7   7 80281.4 1544.71   1
  -2  -7  -8 16476.2 844.833   3
  -2  -7  -9 374.062 130.663   3
  -2  -7 -10 6886.84 553.632   3
  -2  -7 -11 11899.7 793.667   3
  -2  -7 -12-142.032 70.3631   3
  -2  -8   8 2675.22 405.582   2
  -2  -8   7 5943.23 587.253   2
  -2  -8   7 5742.17 544.985   1
  -2  -8   6 2934.86 371.877   1
  -2  -8   6 2819.46 370.751   2
  -2  -8   5 33885.7 1252.52   1
  -2  -8   5 33537.3 1227.92   2
  -2  -8   4 23027.6 1006.50   1
  -2  -8   4 22816.1 953.812   2
  -2  -8   3 7653.75 551.732   1
  -2  -8   3 7572.14 546.862   2
  -2  -8   2 21925.0 901.751   1
  -2  -8   2 22047.0 891.456   2
  -2  -8   1 10445.4 603.245   2
  -2  -8   0 7174.93 509.040   2
  -2  -8  -1 11189.7 589.930   2
  -2  -8  -1 12931.7 613.796   3
  -2  -8  -2 3982.89 363.496   2
  -2  -8  -2 3901.86 345.196   3
  -2  -8  -3 3787.36 348.001   2
  -2  -8  -3 4089.76 356.590   3
  -2  -8  -4 3066.82 324.339   3
  -2  -8  -4 3264.43 344.324   2
  -2  -8  -5 5581.61 453.887   3
  -2  -8  -5 5664.19 476.221   2
  -2  -8  -6 14481.4 779.227   3
  -2  -8  -6 12286.2 699.344   2
  -2  -8  -7 1478.19 258.042   2
  -2  -8  -7 1524.85 245.514   3
   2   8   7 1563.15 236.277   1
  -2  -8  -8 132.832 64.9532   3
  -2  -8  -9 388.168 121.040   3
  -2  -8 -10 921.444 220.779   3
  -2  -8 -11 6.30213 40.2940   3
  -2  -9   7 2350.70 381.270   2
  -2  -9   7 2948.96 424.271   1
  -2  -9   6 12911.0 855.043   1
  -2  -9   6 8975.07 713.902   2
  -2  -9   5 6875.25 595.241   1
  -2  -9   5 7320.75 635.651   2
  -2  -9   4 183.337 72.9434   1
  -2  -9   4 57.6950 55.1080   2
  -2  -9   3 10183.3 676.427   1
  -2  -9   3 10621.4 684.032   2
  -2  -9   2 5445.35 479.257   2
  -2  -9   1 16237.6 795.174   2
  -2  -9   0 14541.7 782.506   2
  -2  -9  -1 697.251 162.786   2
  -2  -9  -2 11026.6 661.451   2
  -2  -9  -2 9451.25 537.953   3
  -2  -9  -3 2919.37 332.846   2
  -2  -9  -3 1910.06 251.136   3
  -2  -9  -4 958.259 189.380   2
  -2  -9  -4 899.925 177.198   3
  -2  -9  -5 2942.90 365.784   2
  -2  -9  -5 2196.46 281.519   3
  -2  -9  -6 7981.27 611.441   2
  -2  -9  -6 6892.50 520.757   3
  -2  -9  -7 1045.27 211.783   2
  -2  -9  -7 844.366 180.749   3
  -2  -9  -8 9348.76 667.518   3
  -2  -9  -9 4507.16 488.629   3
  -2  -9 -10 994.057 229.985   3
  -2 -10   6 1145.99 261.979   1
  -2 -10   6 980.064 260.270   2
  -2 -10   5 398.534 145.377   1
  -2 -10   5 573.091 191.176   2
  -2 -10   4 5150.72 516.635   2
  -2 -10   3 4312.07 467.507   2
  -2 -10   2 6176.77 530.993   2
  -2 -10   1 32726.7 1293.31   2
  -2 -10   0 211.651 104.734   2
  -2 -10  -1 2895.22 357.173   2
  -2 -10  -2 5601.74 499.903   2
  -2 -10  -3 3119.89 374.800   2
  -2 -10  -3 2370.19 310.856   3
  -2 -10  -4 5895.99 494.578   3
  -2 -10  -4 9617.58 675.525   2
  -2 -10  -5 14271.5 844.987   2
  -2 -10  -5 14006.0 800.515   3
  -2 -10  -6 182.352 54.9478   2
  -2 -10  -6 238.544 98.9476   3
  -2 -10  -7 8239.78 651.578   2
  -2 -10  -7 8443.86 665.012   3
  -2 -10  -8 5216.12 537.328   2
  -2 -10  -8 5178.80 540.387   3
  -2 -10  -9 76.8738 90.9579   3
  -2 -11   4 1704.11 342.479   2
  -2 -11   3 396.644 128.508   2
  -2 -11   2 7612.83 673.308   2
  -2 -11   1 427.835 139.649   2
  -2 -11   0 1166.25 225.615   2
  -2 -11  -1 4122.02 460.279   2
  -2 -11  -2 684.875 159.315   2
  -2 -11  -3 14016.9 861.080   2
  -2 -11  -4 6503.46 593.859   2
  -2 -11  -4 7548.29 606.990   3
  -2 -11  -5 26.4128 58.9370   2
  -2 -11  -5-38.2428 74.9463   3
  -2 -11  -6 2969.65 414.829   2
  -2 -11  -6 2825.75 393.203   3
  -2 -11  -7 470.702 173.245   2
  -2 -11  -7 268.283 116.858   3
  -2 -11  -8 1392.41 305.460   2
  -2 -11  -8 1237.22 279.265   3
  -2 -12   1 131.984 116.495   2
  -2 -12   0 2658.08 379.438   2
  -2 -12  -1-95.8601 61.2218   2
  -2 -12  -2 6494.07 604.373   2
  -2 -12  -3 5737.55 588.852   2
  -2 -12  -4-20.6313 7.39373   2
  -2 -12  -5 11822.6 837.254   3
  -2 -12  -5 13986.4 953.113   2
  -2 -12  -6 8288.89 738.352   2
  -2 -12  -6 7330.23 672.921   3
   3 -11  -4 11686.0 840.928   2
   3 -11  -4 11360.9 846.439   3
   3 -11  -3 9262.83 734.482   2
   3 -11  -2 1485.51 294.597   2
   3 -11  -1 337.446 134.906   2
   3 -11   0 720.926 204.754   1
   3 -11   1 512.005 175.067   1
   3 -11   2 3591.84 482.634   1
   3 -10  -6 524.894 200.906   3
   3 -10  -5 81.2074 86.1237   3
   3 -10  -4 2264.91 347.102   2
   3 -10  -4 2225.65 357.947   3
   3 -10  -3 1880.67 311.890   2
   3 -10  -3 1762.83 305.814   3
   3 -10  -2 3765.51 443.111   2
   3 -10  -1 79.3360 40.3411   1
   3 -10  -1 129.195 63.9243   2
   3 -10   0 14429.8 880.048   2
   3 -10   0 9149.24 694.326   1
   3 -10   1 6281.01 583.591   1
   3 -10   2 292.297 127.405   1
   3 -10   3 427.641 160.673   1
   3 -10   4 5598.93 596.763   1
   3  -9  -8 7690.52 703.612   3
   3  -9  -7 218.150 107.138   3
   3  -9  -6 4373.17 498.856   3
   3  -9  -5 7447.56 632.537   3
   3  -9  -4 3647.64 419.189   2
   3  -9  -4 5239.51 524.381   3
   3  -9  -3 9168.04 657.269   2
   3  -9  -3 9085.87 662.961   3
   3  -9  -2 1925.66 299.453   3
   3  -9  -2 2250.31 318.013   2
   3  -9  -1 522.081 151.644   1
   3  -9  -1 384.940 130.936   2
   3  -9   0 30793.5 1172.70   2
   3  -9   0 26880.0 1096.37   1
   3  -9   1 3785.20 384.100   4
   3  -9   1 4452.49 440.067   2
   3  -9   2 6595.95 534.992   2
   3  -9   2 6102.34 560.913   1
   3  -9   3 4383.48 497.828   1
   3  -9   4 1466.42 298.225   1
   3  -9   5 1084.56 260.302   1
   3  -9   6 7257.48 694.709   1
   3  -8  -9 1648.08 332.638   3
   3  -8  -8 787.908 219.722   3
   3  -8  -7 1844.29 323.606   3
   3  -8  -6 3057.87 398.214   3
   3  -8  -5 186.126 90.0011   3
   3  -8  -4 281.914 134.665   2
   3  -8  -4 162.447 43.2420   3
   3  -8  -3 925.468 178.736   4
   3  -8  -3 878.752 192.932   2
   3  -8  -3 614.773 173.069   3
   3  -8  -2 979.526 209.838   1
   3  -8  -2 732.060 163.473   2
   3  -8  -2 893.847 174.176   4
   3  -8  -2 747.789 190.091   3
   3  -8  -1 5277.12 443.726   2
   3  -8  -1 4658.76 417.769   1
   3  -8  -1 5129.26 451.631   3
   3  -8   0 4071.92 402.133   2
   3  -8   0 4635.62 436.118   1
   3  -8   0 3832.47 364.830   4
   3  -8   1 2840.98 330.022   2
   3  -8   1 2339.28 290.152   4
   3  -8   2 3663.95 362.514   2
   3  -8   2 2436.81 295.125   4
   3  -8   2 3458.21 398.789   1
   3  -8   3 974.767 194.968   2
   3  -8   3 988.502 218.776   1
   3  -8   4 527.108 173.060   1
   3  -8   5 8125.37 652.685   1
   3  -8   6 2170.28 341.654   1
   3  -8   7 2604.22 403.808   1
   3  -8   8 2090.58 280.873   5
   3  -8   8 1574.23 317.025   1
   3  -7 -10 3736.64 483.972   3
   3  -7  -9 56.3596 16.0294   3
   3  -7  -8 10807.9 751.717   3
   3  -7  -7 21381.4 1013.46   3
   3  -7  -6 23.7169 11.5281   3
   3  -7  -5 1292.74 204.259   4
   3  -7  -5 1438.57 257.891   3
   3  -7  -4 1397.19 224.261   2
   3  -7  -4 1444.30 241.486   3
   3  -7  -4 1670.48 238.836   4
   3  -7  -3 780.550 169.370   3
   3  -7  -3 848.757 165.574   2
   3  -7  -3 833.875 159.544   4
   3  -7  -2 3432.94 341.576   2
   3  -7  -2 4798.16 384.473   4
   3  -7  -2 4034.72 377.597   3
   3  -7  -2 4312.60 365.320   1
   3  -7  -1 18815.0 750.592   4
   3  -7  -1 19076.6 788.302   2
   3  -7  -1 19285.4 811.000   3
   3  -7   0 250.871 120.402   1
   3  -7   0 103.921 74.2271   4
   3  -7   0 221.982 93.0936   2
   3  -7   0 128.720 93.5128   3
   3  -7   1 47847.3 1228.35   2
   3  -7   1 42267.3 1112.64   4
   3  -7   1 41955.6 1215.71   1
   3  -7   1 45804.9 1186.40   3
   3  -7   2 1606.82 235.190   4
   3  -7   2 1533.16 241.210   1
   3  -7   2 1461.55 201.505   2
   3  -7   3 6000.24 494.193   1
   3  -7   3 7309.55 523.298   2
   3  -7   4 9071.48 557.169   2
   3  -7   4 8586.35 615.537   1
   3  -7   5-14.7977 51.6652   1
   3  -7   6 13069.2 628.344   5
   3  -7   6 11383.4 760.106   1
   3  -7   7 8028.02 508.402   5
   3  -7   7 6979.73 622.571   1
   3  -7   8 394.044 151.755   1
   3  -7   8 869.848 175.916   5
   3  -7   9 8795.76 585.925   5
   3  -7   9 6107.49 626.664   1
   3  -6 -10 170.316 102.189   3
   3  -6  -9 3110.44 396.452   3
   3  -6  -8 20745.4 1004.92   3
   3  -6  -7 156.773 78.7423   4
   3  -6  -7 72.8039 54.7008   3
   3  -6  -6 12807.0 647.943   4
   3  -6  -6 11786.9 694.992   3
   3  -6  -5 5259.57 395.299   4
   3  -6  -5 5272.50 456.678   3
   3  -6  -4 2726.33 269.299   4
   3  -6  -4 3138.17 331.032   3
   3  -6  -3 8999.40 522.059   2
   3  -6  -3 8973.09 540.490   3
   3  -6  -2 3527.45 307.860   4
   3  -6  -2 3548.00 307.592   1
   3  -6  -2 3182.21 313.768   3
   3  -6  -2 3357.45 312.450   2
   3  -6  -1 2667.25 269.695   2
   3  -6  -1 3515.88 308.280   4
   3  -6  -1 3427.86 326.407   3
   3  -6  -1 2595.08 283.159   1
   3  -6   0 51598.8 1202.73   1
   3  -6   0 50650.6 1135.73   4
   3  -6   0 39029.6 1085.29   3
   3  -6   0 41481.2 1084.24   2
   3  -6   1 4129.07 347.540   3
   3  -6   1 4703.00 360.400   2
   3  -6   1 6099.94 404.729   4
   3  -6   1 5805.86 425.539   1
   3  -6   2 435.044 106.488   4
   3  -6   2 341.515 118.157   1
   3  -6   2 349.208 94.7020   2
   3  -6   2 338.124 110.299   3
   3  -6   3 13993.2 637.979   2
   3  -6   3 12708.2 687.612   1
   3  -6   4 5309.13 368.248   5
   3  -6   4 4718.30 438.382   1
   3  -6   4 5108.37 385.725   2
   3  -6   5 10632.4 602.498   2
   3  -6   5 8794.00 619.347   1
   3  -6   5 9570.90 506.125   5
   3  -6   6 12293.0 762.620   1
   3  -6   6 13346.9 612.846   5
   3  -6   7 643.797 147.494   5
   3  -6   7 350.169 130.305   1
   3  -6   8 8846.31 527.479   5
   3  -6   8 8025.87 669.906   1
   3  -6   9 302.394 111.558   5
   3  -6   9 283.087 133.316   1
   3  -6  10 108.135 69.8187   5
   3  -6  10-84.5059 89.6904   1
  -3   5  11-72.2622 40.4785   2
   3  -5 -11 172.702 78.1279   3
   3  -5 -10 967.719 231.714   3
   3  -5  -9 8016.64 634.020   4
   3  -5  -9 9555.24 686.269   3
   3  -5  -8 8790.41 635.012   3
   3  -5  -8 7134.29 548.079   4
   3  -5  -7 26576.0 1031.93   3
   3  -5  -7 19266.0 831.093   4
   3  -5  -6 1241.24 191.568   4
   3  -5  -6 1916.27 272.823   3
   3  -5  -5 4196.93 342.357   4
   3  -5  -5 5040.21 418.158   3
   3  -5  -4 8890.59 472.700   4
   3  -5  -4 8954.34 529.353   3
   3  -5  -3 316.149 90.0955   4
   3  -5  -3 450.813 118.125   3
   3  -5  -2 31078.1 871.154   2
   3  -5  -2 30091.1 900.921   3
   3  -5  -1 35215.4 913.329   4
   3  -5  -1 34160.0 958.140   3
   3  -5   0 252.685 71.4411   4
   3  -5   0 153.259 55.1136   2
   3  -5   0 201.912 86.1760   1
   3  -5   0 272.939 91.7643   3
   3  -5   1 3311.32 279.841   2
   3  -5   1 4037.18 317.973   4
   3  -5   1 4187.78 346.022   1
   3  -5   1 2862.41 274.121   3
   3  -5   2 5841.25 374.031   4
   3  -5   2 6463.46 435.671   1
   3  -5   2 4443.05 311.319   2
   3  -5   2 4683.95 361.351   3
   3  -5   3 5022.95 328.805   5
   3  -5   3 5077.01 343.750   2
   3  -5   3 6635.13 418.757   4
   3  -5   3 6995.21 467.382   1
   3  -5   4 201.282 61.6686   5
   3  -5   4 223.066 80.0388   1
   3  -5   4 280.057 98.1420   2
   3  -5   5 12929.4 557.840   5
   3  -5   5 12825.4 696.456   1
   3  -5   5 13862.2 615.304   2
   3  -5   6 4173.39 329.413   5
   3  -5   6 4472.44 365.715   2
   3  -5   6 3622.93 388.328   1
   3  -5   7 20025.8 760.331   5
   3  -5   7 18351.2 897.194   1
   3  -5   8 6530.51 458.053   5
   3  -5   8 6031.90 545.860   1
   3  -5   9 154.513 72.0871   5
   3  -5   9-3.76629 36.7385   1
   3  -5  10 14794.2 746.415   5
   3  -5  10 9910.01 761.025   1
   3  -5  11 2028.78 291.577   5
   3  -5  11 2054.61 354.748   1
   3  -4 -11 2066.27 324.385   3
  -3   4  11 1628.31 328.834   2
  -3   4  10 529.269 176.474   2
   3  -4 -10 448.508 140.249   3
   3  -4  -9 426.704 136.490   3
   3  -4  -8 15871.0 791.133   3
   3  -4  -7 17112.5 790.828   3
   3  -4  -7 19212.3 820.316   4
   3  -4  -6 8154.70 526.553   4
   3  -4  -6 6654.97 471.127   3
   3  -4  -5 27230.8 832.839   4
   3  -4  -5 26680.2 884.848   3
   3  -4  -4 14280.7 573.333   4
   3  -4  -4 14592.6 639.918   3
   3  -4  -3 28148.3 786.935   4
   3  -4  -3 28909.8 861.662   3
   3  -4  -2 79961.1 1371.34   3
   3  -4  -2 78353.9 1241.66   4
   3  -4  -1 1985.58 204.384   2
   3  -4  -1 2016.20 212.689   4
   3  -4  -1 1915.95 225.036   3
   3  -4  -1 1926.50 216.186   1
   3  -4   0 3825.08 306.139   3
   3  -4   0 3997.14 309.191   1
   3  -4   0 4180.61 296.477   4
   3  -4   0 3097.68 246.441   2
   3  -4   1 31683.7 811.947   4
   3  -4   1 33833.2 881.964   3
   3  -4   1 31439.3 860.776   1
   3  -4   2 16669.0 613.183   4
   3  -4   2 15949.1 639.953   1
   3  -4   3 210.880 70.0605   5
   3  -4   3 166.270 59.8915   1
   3  -4   3 71.4106 41.0733   2
   3  -4   3 133.795 47.9536   4
   3  -4   4 12551.6 517.237   5
   3  -4   4 12502.9 537.491   2
   3  -4   5 2428.31 231.982   5
   3  -4   5 2830.72 267.364   2
   3  -4   6 2332.23 236.406   5
   3  -4   6 2364.69 293.010   1
   3  -4   6 2494.80 269.918   2
   3  -4   7 14740.1 613.174   5
   3  -4   7 15443.9 698.250   2
   3  -4   7 13342.1 733.813   1
   3  -4   8 1922.03 285.944   1
   3  -4   8 1781.75 226.688   5
   3  -4   9 3857.30 349.688   5
   3  -4   9 3369.05 405.058   1
   3  -4  10 66.8826 39.8915   5
   3  -4  10 125.055 91.8933   1
   3  -4  11 154.212 77.5467   5
   3  -4  11 270.865 110.349   1
  -3   3  11 3808.80 518.622   2
  -3   3  10 1265.64 276.893   2
   3  -3 -10 865.633 196.023   3
   3  -3  -9 1436.70 233.467   3
  -3   3   9 1505.18 305.751   2
   3  -3  -8 5884.88 464.163   3
   3  -3  -7 420.519 110.652   3
   3  -3  -6 15669.2 683.976   3
   3  -3  -5 10490.5 528.567   3
   3  -3  -5 10718.2 529.018   4
   3  -3  -4 27212.4 800.520   4
   3  -3  -4 26826.7 805.984   3
   3  -3  -3 16947.6 444.512   1
   3  -3  -3 15157.7 538.978   4
   3  -3  -3 15187.1 581.165   3
   3  -3  -2 93.2624 51.4508   3
   3  -3  -2 69.9779 34.6138   1
   3  -3  -2 134.527 45.9325   4
   3  -3  -1 9734.80 412.218   4
   3  -3  -1 10545.5 474.698   3
   3  -3   0 79917.4 1202.38   4
   3  -3   0 82238.6 1260.76   1
   3  -3   1 51561.0 961.590   4
   3  -3   1 51449.0 1030.42   1
   3  -3   2 38210.2 845.173   4
   3  -3   2 37237.5 910.433   1
   3  -3   3 11192.6 478.294   4
   3  -3   3 11279.7 528.058   1
   3  -3   4 21870.4 636.093   5
   3  -3   4 18605.2 707.958   1
   3  -3   5 3869.71 296.295   2
   3  -3   5 5272.41 397.272   1
   3  -3   5 4175.52 305.677   5
  -3   3  -5 5833.86 300.454   3
   3  -3   6 12211.2 549.093   2
   3  -3   6 12963.3 651.301   1
   3  -3   7-51.5967 47.9311   5
   3  -3   7-39.3231 73.2658   1
   3  -3   7 7.02166 47.1689   2
   3  -3   8 10769.3 538.223   5
   3  -3   8 11092.9 633.377   2
   3  -3   8 9738.91 614.470   1
   3  -3   9 4511.52 439.389   1
   3  -3   9 4972.10 381.028   5
   3  -3  10 2596.65 291.010   5
   3  -3  10 2147.85 319.238   1
   3  -3  11 21256.1 874.661   5
   3  -3  11 19535.8 981.050   1
   3  -3  12 8288.64 577.143   5
  -3   2  11 4129.69 531.970   2
  -3   2  10 5139.98 560.597   2
  -3   2   9 5633.08 555.688   2
   3  -2  -9 5622.39 457.210   3
  -3   2   8 91.4668 74.4452   2
   3  -2  -8 134.345 60.2702   3
  -3   2   7 78.4146 29.8805   2
   3  -2  -7 158.625 63.7937   3
   3  -2  -6 434.598 107.435   3
   3  -2  -5 8919.43 469.959   3
   3  -2  -4 27373.6 771.789   3
   3  -2  -3 3530.10 172.609   1
   3  -2  -3 4516.90 309.039   4
   3  -2  -3 4289.80 301.303   3
   3  -2  -2 12619.5 485.875   3
   3  -2  -2 11280.8 424.929   4
   3  -2  -1 58780.7 918.059   4
   3  -2  -1 60444.1 1004.40   3
   3  -2   0 427.814 87.7212   1
   3  -2   0 458.208 90.6843   4
   3  -2   0 333.061 99.9523   3
   3  -2   0 261.321 51.4261   2
   3  -2   1 101919. 1227.94   4
   3  -2   1 99282.9 1317.28   1
   3  -2   2 79586.6 1093.25   4
   3  -2   2 77993.3 1233.45   1
   3  -2   3 7020.65 336.475   4
   3  -2   3 7233.56 393.415   1
   3  -2   4 11741.7 466.996   4
   3  -2   4 11858.0 538.982   1
  -3   2  -4 12564.7 437.980   3
   3  -2   5 9339.21 508.887   1
   3  -2   5 9929.58 439.896   5
  -3   2  -5 9516.28 384.194   3
  -3   2  -6 216.060 60.4903   3
   3  -2   6 232.328 67.6350   5
   3  -2   6 286.609 102.516   2
   3  -2   6 449.819 121.944   1
   3  -2   7 31687.3 1005.79   1
   3  -2   7 27050.0 812.082   5
   3  -2   8 5048.34 425.768   1
   3  -2   8 4994.67 357.801   5
   3  -2   8 5536.78 430.768   2
   3  -2   9 11657.8 563.484   5
   3  -2   9 11300.0 657.436   1
   3  -2  10 19115.9 759.939   5
   3  -2  10 17375.1 854.884   1
   3  -2  11 9673.34 568.019   5
   3  -2  12 978.400 204.861   5
  -3   1  12 563.143 196.828   2
  -3   1  11 6587.03 644.763   2
  -3   1  10 10180.0 784.345   2
  -3   1   9 74.3907 82.3781   2
  -3   1   8 115.569 48.6278   2
   3  -1  -8 32.6346 42.9210   3
   3  -1  -7 3562.97 313.864   3
  -3   1   7 3867.55 397.269   2
   3  -1  -6 13835.9 595.675   3
  -3   1   6 13823.9 684.004   2
   3  -1  -5 21408.5 705.157   3
  -3   1   5 21542.4 796.266   2
   3  -1  -4 30008.1 802.227   3
  -3   1   4 31025.7 893.486   2
   3  -1  -3 2240.01 209.027   3
   3  -1  -3 2204.27 114.859   1
   3  -1  -2 69494.3 1075.05   4
   3  -1  -2 70545.0 819.622   1
   3  -1  -1 11592.6 378.957   4
   3  -1  -1 10336.7 361.217   1
   3  -1   0 28620.3 572.468   4
   3  -1   0 28749.6 658.432   1
   3  -1   1 55030.6 832.227   4
   3  -1   1 58903.8 986.878   1
   3  -1   2 87676.4 1063.56   4
   3  -1   2 89591.5 642.998   2
   3  -1   2 88941.1 1268.00   1
   3  -1   3 94926.9 1184.61   4
   3  -1   3 98129.5 1411.38   1
   3  -1   4 37003.9 772.876   4
   3  -1   4 38722.8 941.167   1
  -3   1  -5 6881.70 334.401   3
   3  -1   5 7501.81 440.275   1
   3  -1   6 47353.3 979.788   5
   3  -1   6 48380.5 1180.40   1
  -3   1  -6 49539.5 915.918   3
   3  -1   7 3487.96 284.249   5
   3  -1   7 3533.19 317.246   2
   3  -1   7 4326.13 355.635   1
  -3   1  -7 4808.31 300.757   3
   3  -1   8 5151.79 362.897   5
   3  -1   8 5681.98 430.148   2
   3  -1   8 5344.95 427.195   1
   3  -1   9 14743.7 614.310   5
   3  -1   9 15726.1 775.398   1
   3  -1  10 4693.77 357.583   5
   3  -1  10 4362.71 414.305   1
   3  -1  11 969.034 174.527   5
   3  -1  12 3262.10 337.673   5
   3  -1  13 348.039 93.4509   5
  -3   0  11 7367.53 653.087   2
  -3   0  10 1010.39 245.136   2
  -3   0   9 22374.7 1050.04   2
  -3   0   8 10532.5 690.841   2
   3   0  -7 45152.6 1074.58   3
  -3   0   7 49206.7 1394.19   2
   3   0  -6 30547.5 840.916   3
  -3   0   6 32720.2 1048.48   2
   3   0  -5 6871.72 379.647   3
  -3   0   5 7728.15 481.966   2
   3   0  -4 1781.94 180.738   3
   3   0  -4 1799.26 113.878   1
  -3   0   4 1907.52 219.708   2
   3   0  -3 62241.9 700.874   1
   3   0  -3 58693.2 995.322   3
  -3   0   3 60118.5 1111.72   2
  -3   0   2 33796.4 737.697   2
   3   0  -2 35642.1 753.148   3
   3   0  -1 6419.40 278.988   1
  -3   0   1 6287.31 270.704   2
   3   0   0 5363.50 237.711   4
   3   0   0 4882.00 261.493   1
   3   0   1 5765.97 295.038   1
   3   0   1 5837.32 263.267   4
   3   0   2 9723.02 399.068   1
   3   0   2 9763.40 325.901   4
   3   0   3 93076.6 1298.79   1
   3   0   3 92305.2 1087.81   4
   3   0   3 95457.8 747.445   2
  -3   0  -3 94723.3 1147.21   3
   3   0   4 104.608 29.6355   2
  -3   0  -4 205.479 58.9058   3
   3   0   4 250.705 66.6964   1
  -3   0  -5 40979.1 836.416   3
   3   0   5 37837.6 940.605   1
   3   0   6 4841.02 321.101   5
  -3   0  -6 4538.16 307.145   3
   3   0   6 4500.66 349.980   1
  -3   0  -7 225.340 66.1859   3
   3   0   7 320.488 89.3855   2
   3   0   7 202.791 55.8328   5
  -3   0  -8 7798.04 434.585   3
   3   0   8 6999.38 425.232   5
   3   0   8 7626.38 484.095   2
   3   0   8 6865.79 462.122   1
   3   0   9 5530.26 381.157   5
   3   0   9 5488.92 446.752   2
   3   0   9 5554.33 438.945   1
   3   0  10 2574.15 275.958   5
   3   0  10 2203.15 300.989   2
   3   0  10 2359.59 298.160   1
   3   0  11 11321.9 595.717   5
   3   0  12 446.042 116.509   5
   3   0  13 3026.74 341.746   5
  -3  -1  11 366.983 138.208   2
  -3  -1  10 17654.3 983.142   2
  -3  -1   9 4451.26 466.399   2
  -3  -1   8 30051.8 1123.36   2
  -3  -1   7 2180.03 281.721   2
   3   1  -6 1277.23 158.713   3
  -3  -1   6 1182.08 195.297   2
   3   1  -5 12210.4 489.308   3
  -3  -1   5 11753.8 561.334   2
   3   1  -4 18100.8 582.598   3
  -3  -1   4 16629.4 602.514   2
  -3  -1   3 32660.7 772.302   2
   3   1  -2 31993.9 639.575   1
  -3  -1   2 36785.3 730.085   2
  -3  -1   1 20944.5 493.123   2
   3   1  -1 15974.3 444.863   1
   3   1   0 1879.88 136.094   4
   3   1   0 2032.59 166.239   1
  -3  -1  -1 245.405 38.9613   2
   3   1   1 198.183 40.0106   4
   3   1   1 264.391 63.4456   1
  -3  -1  -2 8867.59 201.101   2
   3   1   2 8515.51 291.986   4
  -3  -1  -2 7624.19 319.308   3
   3   1   2 7841.81 344.174   1
  -3  -1  -3-15.7082 19.9516   3
   3   1   3 21.4183 9.63114   1
   3   1   3 45.1709 14.3695   4
   3   1   4 79375.1 1238.20   1
  -3  -1  -4 79496.3 1123.77   3
   3   1   5 5949.90 368.166   1
  -3  -1  -5 5837.33 335.520   3
   3   1   6 53165.3 1162.54   1
   3   1   6 52256.2 1041.85   5
  -3  -1  -6 53208.2 1042.15   3
   3   1   7 22385.2 738.169   5
  -3  -1  -7 32690.4 846.538   3
   3   1   7 23096.0 786.369   2
   3   1   7 30954.3 925.555   1
   3   1   8 3654.03 354.022   2
  -3  -1  -8 5017.31 363.776   3
   3   1   8 4014.67 325.516   5
   3   1   8 4736.74 375.627   1
   3   1   9 2454.24 253.016   5
   3   1   9 2559.17 310.266   2
  -3  -1  -9 2728.85 280.978   3
   3   1   9 2564.94 295.517   1
   3   1  10 29270.3 939.719   5
   3   1  10 31375.5 1170.53   2
   3   1  10 30037.8 1060.64   1
   3   1  11 222.894 111.315   2
   3   1  11-54.6536 11.2391   5
   3   1  12 19564.6 835.746   5
   3   1  13 8606.61 582.040   5
  -3  -2  11 4058.14 525.185   2
  -3  -2  10 559.900 181.938   2
  -3  -2   9 2910.68 403.238   2
  -3  -2   8 13160.7 777.259   2
  -3  -2   7 1630.48 254.959   2
  -3  -2   6 21388.2 864.819   2
  -3  -2   5 30199.6 951.352   2
  -3  -2   4 270.126 87.6846   2
  -3  -2   3 67359.9 1161.87   2
  -3  -2   2 66663.8 1049.43   2
  -3  -2   1 1321.04 133.128   2
   3   2   0 4246.08 258.244   1
  -3  -2   0 3880.21 202.119   2
  -3  -2   0 4151.29 237.998   3
   3   2   1 11884.1 306.688   4
  -3  -2  -1 12861.9 346.992   2
  -3  -2  -1 17646.1 494.652   3
   3   2   1 16710.0 489.737   1
  -3  -2  -2 1546.83 120.542   2
   3   2   2 1414.06 106.411   4
   3   2   2 1932.99 173.047   1
  -3  -2  -2 2004.80 171.643   3
   3   2   3 13604.3 470.994   1
  -3  -2  -3 10737.0 334.750   2
   3   2   3 9310.37 291.368   4
  -3  -2  -3 13157.0 451.375   3
   3   2   4 7166.11 383.383   1
  -3  -2  -4 7384.01 354.135   3
   3   2   5 31113.9 846.586   1
  -3  -2  -5 30314.4 776.626   3
   3   2   6 39955.0 1000.03   1
  -3  -2  -6 39565.4 928.638   3
   3   2   7 10054.1 530.940   1
  -3  -2  -7 10209.0 505.645   3
  -3  -2  -8 710.684 143.641   3
   3   2   8 415.435 99.1909   5
   3   2   8 683.122 144.098   1
   3   2   9 11779.9 563.532   5
  -3  -2  -9 11775.7 591.835   3
   3   2   9 11816.8 684.473   2
   3   2   9 11957.4 623.007   1
   3   2  10 440.901 133.212   2
   3   2  10 578.334 133.697   5
  -3  -2 -10 489.608 118.397   3
   3   2  11 3217.24 332.551   5
   3   2  11 1985.39 339.027   2
   3   2  12 20854.5 876.739   5
   3   2  13 452.928 141.513   5
  -3  -3  11 182.752 115.524   2
  -3  -3  10 5283.56 571.082   2
  -3  -3   9 2921.98 400.833   2
  -3  -3   8 61.5042 76.2817   2
  -3  -3   7 9846.20 462.482   5
  -3  -3   7 9484.19 623.517   2
  -3  -3   6 14979.2 517.709   5
  -3  -3   6 13848.7 702.029   2
  -3  -3   5 1774.56 228.457   2
  -3  -3   4 55194.8 1196.63   2
  -3  -3   3 33010.5 874.996   2
  -3  -3   2 26074.9 679.791   2
  -3  -3   1 35323.4 747.429   2
  -3  -3   1 37173.1 780.079   3
  -3  -3   0 60350.0 879.196   2
  -3  -3   0 65020.1 999.515   3
   3   3   1 1582.45 107.264   4
  -3  -3  -1 2109.99 181.736   3
  -3  -3  -1 1854.35 153.986   2
   3   3   2 154.806 45.0402   1
   3   3   2 259.732 37.9798   4
  -3  -3  -2 158.760 46.7386   2
  -3  -3  -3 21286.1 611.525   3
   3   3   3 21141.1 603.878   1
  -3  -3  -4 10002.8 396.460   2
   3   3   4 10273.6 457.387   1
  -3  -3  -4 10481.9 451.874   3
   3   3   5 46069.0 1015.08   1
  -3  -3  -5 44235.9 974.427   3
   3   3   6 5307.29 368.295   1
  -3  -3  -6 5507.40 361.383   3
  -3  -3  -7 140.057 67.7332   3
   3   3   7 202.905 85.0461   1
   3   3   8 22320.5 804.659   1
  -3  -3  -8 22967.9 832.144   3
   3   3   9 1322.74 215.972   1
   3   3   9 1243.06 176.593   5
  -3  -3  -9 960.202 182.800   3
   3   3  10 2385.32 265.085   5
  -3  -3 -10 2090.75 268.785   3
   3   3  11 110.666 74.4970   2
   3   3  11 135.903 29.5950   5
  -3  -3 -11 101.677 38.8932   3
   3   3  12 1770.26 331.329   2
   3   3  12 2220.66 293.279   5
   3   3  13 5008.02 460.059   5
  -3  -4  10 4333.69 547.665   2
  -3  -4   9 44.8168 62.1905   2
  -3  -4   8 17409.3 957.728   2
  -3  -4   7 7800.72 416.216   5
  -3  -4   7 7407.63 594.634   2
  -3  -4   6 4789.86 441.154   2
  -3  -4   6 4483.46 297.930   5
  -3  -4   5 10030.9 586.338   2
  -3  -4   5 10052.3 418.231   5
  -3  -4   4 36415.7 1005.94   2
  -3  -4   3 7398.08 402.487   2
  -3  -4   3 8677.42 377.230   3
  -3  -4   2 61150.4 1122.45   2
  -3  -4   2 49294.8 920.502   3
  -3  -4   1 45594.5 909.100   2
  -3  -4   1 34327.6 763.389   3
  -3  -4   0 17839.8 563.255   2
  -3  -4   0 20375.7 614.849   3
  -3  -4  -1 100747. 1274.03   2
  -3  -4  -1 102946. 1352.49   3
  -3  -4  -2 34851.5 708.160   2
  -3  -4  -2 40043.5 892.477   3
   3   4   3 27815.3 763.986   1
  -3  -4  -3 27917.5 694.982   2
  -3  -4  -3 27732.3 743.963   3
  -3  -4  -4 92922.1 1348.38   2
  -3  -4  -4 92308.1 1402.51   3
   3   4   4 88900.1 1382.07   1
  -3  -4  -5 6369.66 369.826   2
   3   4   5 6725.11 399.380   1
  -3  -4  -5 6278.10 390.319   3
   3   4   6 19755.2 705.592   1
  -3  -4  -6 21037.4 747.923   3
   3   4   7 46031.3 1119.07   1
  -3  -4  -7 45054.1 1157.98   3
   3   4   8 5333.92 413.201   1
  -3  -4  -8 4690.40 402.306   3
   3   4   9 4207.37 365.043   1
  -3  -4  -9 3768.72 343.681   3
  -3  -4 -10 4482.58 415.960   3
   3   4  11 331.116 119.952   5
  -3  -4 -11 369.584 128.215   3
  -3  -4 -12 5311.42 499.713   3
   3   4  12 3976.33 531.045   2
   3   4  13 5580.42 492.303   5
  -3  -5  10 237.557 112.182   2
  -3  -5   9 6619.73 638.146   2
  -3  -5   8 6577.41 416.217   5
  -3  -5   8 6738.84 610.328   2
  -3  -5   7 37.9793 33.0233   5
  -3  -5   7 47.7527 72.4243   2
  -3  -5   6 73.7695 10.2661   5
  -3  -5   6-5.03889 64.6566   2
  -3  -5   5 4581.91 389.033   2
  -3  -5   4 3404.32 317.999   2
  -3  -5   3 29002.6 876.477   2
  -3  -5   2 11688.9 528.138   2
  -3  -5   2 13211.7 476.450   3
  -3  -5   1 52480.4 1051.37   2
  -3  -5   1 46374.2 974.556   3
  -3  -5   0 27791.0 775.971   2
  -3  -5   0 24238.4 728.339   3
  -3  -5  -1 519.177 100.077   3
  -3  -5  -1 304.609 77.8812   2
  -3  -5  -2 566.635 111.758   3
  -3  -5  -2 544.260 103.487   2
  -3  -5  -3 2415.03 233.804   2
  -3  -5  -3 2185.21 223.073   3
   3   5   4 3544.34 294.553   1
  -3  -5  -4 3529.76 281.166   2
  -3  -5  -4 3716.62 306.559   3
  -3  -5  -5 44160.2 1036.76   2
  -3  -5  -5 46034.0 1125.16   3
   3   5   5 42326.9 1011.38   1
  -3  -5  -6 13877.1 591.835   2
  -3  -5  -6 15786.4 687.560   3
   3   5   6 15641.0 661.599   1
   3   5   7 5106.17 372.147   1
  -3  -5  -7 5099.31 416.872   3
   3   5   8 1453.72 212.414   1
  -3  -5  -8 1737.04 237.863   3
  -3  -5  -9 9221.85 568.340   3
  -3  -5 -10 446.440 123.744   3
  -3  -5 -11 6192.39 533.587   3
   3   5  12 1517.94 233.087   5
  -3  -5 -12 521.790 147.848   3
   3   5  13 746.581 228.095   2
   3   5  13 1254.60 234.099   5
  -3  -6   9 5519.30 420.972   5
  -3  -6   9 5339.20 567.382   2
  -3  -6   8 2724.20 277.465   5
  -3  -6   8 1372.08 271.789   2
  -3  -6   7 16129.3 901.237   2
  -3  -6   6 1347.39 239.632   2
  -3  -6   5 2634.36 315.789   2
  -3  -6   4 4149.58 369.885   2
  -3  -6   3 15313.9 675.938   2
  -3  -6   2 14673.6 630.696   2
  -3  -6   1 19876.8 727.354   2
  -3  -6   1 23735.7 712.242   3
  -3  -6   0 3427.86 277.604   2
  -3  -6   0 3035.87 265.529   3
  -3  -6  -1 15051.3 597.616   2
  -3  -6  -1 16418.2 638.311   3
  -3  -6  -2 10923.8 541.907   3
  -3  -6  -2 9630.75 466.148   2
  -3  -6  -3 10358.4 503.559   2
  -3  -6  -3 11197.4 552.822   3
  -3  -6  -4 65892.6 1320.05   2
  -3  -6  -4 65228.6 1365.74   3
   3   6   5 45244.8 1136.02   1
  -3  -6  -5 44353.4 1112.64   2
  -3  -6  -6 994.016 170.661   2
  -3  -6  -6 1139.69 205.954   3
   3   6   6 947.335 163.794   1
   3   6   7 701.295 161.711   1
  -3  -6  -7 575.890 136.138   3
   3   6   8 47811.6 1253.37   1
  -3  -6  -8 45683.9 1279.58   3
  -3  -6  -9 7335.23 549.807   3
  -3  -6 -10 11796.8 735.968   3
  -3  -6 -11 13281.0 833.396   3
  -3  -6 -12 343.859 124.184   3
  -3  -7   9 1026.90 251.563   2
  -3  -7   8 11041.4 804.973   2
  -3  -7   7 1883.97 313.628   2
  -3  -7   6 55.1604 37.1979   2
  -3  -7   5 21007.1 947.090   2
  -3  -7   4 23638.3 956.653   2
  -3  -7   3 97.3255 51.4790   2
  -3  -7   2 255.135 81.4474   2
  -3  -7   1 2115.62 252.296   2
  -3  -7   0 6889.06 453.315   2
  -3  -7   0 7786.97 460.260   3
  -3  -7  -1 17369.9 719.378   2
  -3  -7  -1 13496.9 617.814   3
  -3  -7  -2 4969.86 345.485   2
  -3  -7  -2 6519.65 446.829   3
  -3  -7  -3 8840.31 515.044   2
  -3  -7  -3 9561.38 540.197   3
  -3  -7  -4 68988.4 1450.52   2
  -3  -7  -4 70469.4 1506.46   3
  -3  -7  -5 6138.52 456.690   2
  -3  -7  -5 5929.81 439.016   3
  -3  -7  -6 7162.26 501.509   2
  -3  -7  -6 7461.10 496.530   3
   3   7   6 7767.60 491.494   1
  -3  -7  -7 269.457 111.192   2
   3   7   7 345.878 104.013   1
  -3  -7  -7 179.398 65.5265   3
   3   7   8 1028.64 196.227   1
  -3  -7  -8 1147.92 220.234   3
  -3  -7  -9 8367.31 620.892   3
  -3  -7 -10 27338.8 1187.02   3
  -3  -7 -11 302.021 134.746   3
  -3  -7 -12 8739.03 683.777   3
  -3  -8   8 1530.47 317.786   2
  -3  -8   7 1830.42 328.294   2
  -3  -8   6 3437.43 424.283   2
  -3  -8   5 5087.98 480.112   2
  -3  -8   4-39.6383 54.5208   2
  -3  -8   3 16362.4 828.666   2
  -3  -8   2 2449.20 306.428   2
  -3  -8   1 17741.1 783.070   2
  -3  -8   0 9192.80 544.490   2
  -3  -8  -1 2292.36 260.911   3
  -3  -8  -1 2491.88 300.592   2
  -3  -8  -2 16469.9 702.946   3
  -3  -8  -2 16886.9 743.204   2
  -3  -8  -3 21947.8 865.604   2
  -3  -8  -3 20692.8 806.519   3
  -3  -8  -4 349.164 109.037   2
  -3  -8  -4 156.502 68.1212   3
  -3  -8  -5 1999.09 276.012   2
  -3  -8  -5 1789.83 244.533   3
   3   8   6 180.728 90.9232   1
  -3  -8  -6 100.893 44.1114   2
  -3  -8  -6 165.296 70.0536   3
  -3  -8  -7 2267.17 314.934   2
  -3  -8  -7 2243.31 316.434   3
   3   8   7 2100.46 286.772   1
  -3  -8  -8 14847.0 839.415   3
  -3  -8  -9 13277.4 831.844   3
  -3  -8 -10 279.735 111.825   3
  -3  -8 -11 1716.19 288.377   3
  -3  -9   7 5860.60 599.241   2
  -3  -9   6 2176.66 362.610   2
  -3  -9   5 656.208 191.187   2
  -3  -9   4 16733.8 916.321   2
  -3  -9   3 2650.97 353.568   2
  -3  -9   2 922.523 193.654   2
  -3  -9   1 71.8741 13.8920   2
  -3  -9   0 1884.28 280.670   2
  -3  -9  -1 6566.29 485.700   2
  -3  -9  -2 12921.6 707.377   2
  -3  -9  -2 14086.3 727.003   3
  -3  -9  -3 38.8826 61.4222   2
  -3  -9  -3 90.7549 58.5667   3
  -3  -9  -4 20897.5 937.165   2
  -3  -9  -4 22666.3 967.517   3
  -3  -9  -5 2073.50 304.209   2
  -3  -9  -5 1913.08 280.510   3
  -3  -9  -6 5753.00 511.796   2
  -3  -9  -6 6637.66 549.299   3
  -3  -9  -7 3127.37 382.991   2
  -3  -9  -7 3261.54 394.743   3
   3   9   7 3166.52 366.113   1
  -3  -9  -8 3207.74 402.054   2
  -3  -9  -8 3194.97 407.888   3
  -3  -9  -9 1120.82 236.973   3
  -3  -9 -10 3179.33 397.270   3
  -3 -10   5 6369.34 627.188   2
  -3 -10   4 3949.54 480.878   2
  -3 -10   3 3178.41 402.084   2
  -3 -10   2 17943.3 945.138   2
  -3 -10   1 365.706 137.351   2
  -3 -10   0 25005.9 1144.62   2
  -3 -10  -1 5607.39 457.918   2
  -3 -10  -2 4205.00 432.665   2
  -3 -10  -3 6101.27 524.205   2
  -3 -10  -3 6821.60 542.162   3
  -3 -10  -4 35796.7 1310.82   2
  -3 -10  -4 24287.5 1062.17   3
  -3 -10  -5-115.897 91.5382   2
  -3 -10  -5-184.737 106.526   3
  -3 -10  -6 9200.58 685.342   2
  -3 -10  -6 8733.57 680.849   3
  -3 -10  -7 1856.77 315.943   2
   3  10   7 2157.27 326.455   1
  -3 -10  -7 1952.11 300.292   3
  -3 -10  -8 64.0528 9.91286   2
  -3 -10  -8-70.2115 73.5288   3
  -3 -10  -9 303.927 99.1092   3
  -3 -11   3 5694.87 573.060   2
  -3 -11   2 15.5648 41.3465   2
  -3 -11   1 9809.84 747.618   2
  -3 -11   0 2601.79 369.570   2
  -3 -11  -1 79.0563 43.1465   2
  -3 -11  -2 5540.14 548.095   2
  -3 -11  -3 5105.64 496.734   2
  -3 -11  -4 70.5291 63.9055   2
  -3 -11  -4-55.6880 61.2291   3
  -3 -11  -5 7575.91 643.375   2
  -3 -11  -5 5466.33 511.097   3
  -3 -11  -6 2984.13 404.421   2
  -3 -11  -6 2299.01 336.046   3
  -3 -11  -7 6.14953 69.5924   2
  -3 -11  -7 62.7864 78.1708   3
  -3 -11  -8-30.3678 86.9837   2
  -3 -11  -8 25.7429 55.7030   3
  -3 -12   1 1600.43 303.501   2
  -3 -12   0 104.310 43.8940   2
  -3 -12  -1 575.096 159.709   2
  -3 -12  -2 2270.45 352.094   2
  -3 -12  -3 1821.63 316.218   2
  -3 -12  -4 6670.58 640.581   2
  -3 -12  -5 7222.58 667.253   2
  -3 -12  -6 516.915 201.051   2
  -3 -12  -6 510.764 172.254   3
   4 -10  -5 856.924 254.467   3
   4 -10  -4 92.0781 84.5407   3
   4 -10  -3 15873.0 989.841   3
   4 -10   0 5542.00 556.871   1
   4 -10   1-13.4975 37.7708   1
   4 -10   2 341.645 144.124   1
   4 -10   3 1472.43 309.146   1
   4 -10   4 2266.09 397.633   1
   4  -9  -7 4677.37 560.316   3
   4  -9  -6 3371.12 457.480   3
   4  -9  -5 116.964 91.7042   3
   4  -9  -4 9303.25 726.089   3
   4  -9  -3 1891.24 298.050   2
   4  -9  -3 1413.55 297.487   3
   4  -9  -2 1377.10 278.716   3
   4  -9  -1 20110.9 954.455   4
   4  -9  -1 18337.8 957.491   3
   4  -9   0 1100.46 228.860   1
   4  -9   0 1082.34 223.019   4
   4  -9   1 6848.24 619.133   1
   4  -9   1 7430.60 587.770   4
   4  -9   2 3971.55 421.923   4
   4  -9   2 4995.85 543.380   1
   4  -9   3 2156.08 366.079   1
   4  -9   4 147.686 84.7564   1
   4  -9   5 3257.78 460.374   1
   4  -9   6 604.752 193.977   1
   4  -8  -8 5723.88 612.542   3
   4  -8  -7 2495.49 390.157   3
   4  -8  -6-50.0846 55.3203   3
   4  -8  -5 1816.17 311.338   3
   4  -8  -4 1767.37 277.382   4
   4  -8  -4 1399.41 278.696   3
   4  -8  -3 569.908 162.864   4
   4  -8  -3 504.299 142.899   2
   4  -8  -3 654.250 182.531   3
   4  -8  -2 24163.5 977.616   2
   4  -8  -2 24136.0 1067.35   3
   4  -8  -1 2185.81 300.759   2
   4  -8  -1 1072.71 222.561   3
   4  -8  -1 1379.99 233.219   4
   4  -8  -1 1845.55 278.064   1
   4  -8   0 7163.82 539.214   4
   4  -8   0 7408.39 592.552   1
   4  -8   1 4641.80 463.064   1
   4  -8   1 3859.67 381.385   4
   4  -8   2 2568.22 340.182   1
   4  -8   2 2817.80 343.418   4
   4  -8   3 541.268 162.996   1
   4  -8   4 1876.07 319.436   1
   4  -8   5 124.460 93.3319   1
   4  -8   6 8469.46 732.823   1
   4  -8   7 10145.5 827.712   1
   4  -7  -9 5620.94 591.915   3
   4  -7  -8-3.43898 30.7821   3
   4  -7  -7 1295.03 260.390   3
   4  -7  -6 3969.42 439.625   3
   4  -7  -6 3984.27 406.264   4
   4  -7  -5 657.642 180.541   3
   4  -7  -5 399.859 125.823   4
   4  -7  -4 198.343 86.1231   4
   4  -7  -4 155.565 100.127   3
   4  -7  -3 1611.45 242.486   2
   4  -7  -3 1587.59 243.756   4
   4  -7  -3 2116.60 313.184   3
   4  -7  -2 5438.64 433.904   2
   4  -7  -2 4113.80 396.957   4
   4  -7  -2 5309.04 486.364   3
   4  -7  -1 1556.01 232.751   2
   4  -7  -1 1254.62 216.360   4
   4  -7  -1 1317.42 234.136   1
   4  -7  -1 1161.23 205.085   3
   4  -7   0 22092.3 867.015   2
   4  -7   0 20877.3 845.792   4
   4  -7   0 13444.4 691.534   1
   4  -7   0 14414.3 723.897   3
   4  -7   1 589.958 150.760   4
   4  -7   1 563.901 163.115   1
   4  -7   1 328.690 119.557   3
   4  -7   2 8146.01 545.522   4
   4  -7   2 7638.97 565.315   1
   4  -7   3 4785.30 423.091   4
   4  -7   3 4798.98 460.015   1
   4  -7   4 1033.76 221.425   1
   4  -7   5 12803.7 821.443   1
   4  -7   6 2981.38 312.490   5
   4  -7   6 2333.64 363.642   1
   4  -7   7 55.0281 45.3651   5
   4  -7   7 58.4850 81.3038   1
   4  -7   8 9828.63 605.980   5
   4  -7   8 5777.64 611.280   1
   4  -6 -10 586.576 209.133   3
   4  -6  -9 2401.02 371.691   3
   4  -6  -8 1108.81 218.018   4
   4  -6  -8 1303.44 266.412   3
   4  -6  -7 15134.1 864.184   3
   4  -6  -7 11811.1 702.645   4
   4  -6  -6 1658.99 252.365   4
   4  -6  -6 2367.60 324.207   3
   4  -6  -5 145.087 62.4792   4
   4  -6  -5 144.275 86.3385   3
   4  -6  -4 4415.37 378.224   4
   4  -6  -4 4662.39 439.627   3
   4  -6  -3 2904.98 323.735   4
   4  -6  -3 2280.76 307.250   3
   4  -6  -2 121.864 49.0301   4
   4  -6  -2 167.956 81.8785   2
   4  -6  -2 43.6499 42.6152   3
   4  -6  -1 10364.1 554.266   2
   4  -6  -1 10620.2 599.684   4
   4  -6  -1 9631.09 538.540   1
   4  -6  -1 9280.42 561.862   3
   4  -6   0 203.010 87.0562   1
   4  -6   0 394.001 112.010   4
   4  -6   0 401.740 116.295   2
   4  -6   0 288.099 89.8714   3
   4  -6   1 8147.05 505.785   4
   4  -6   1 7855.77 531.828   1
   4  -6   1 7806.44 517.694   3
   4  -6   1 8819.03 507.385   2
   4  -6   2 4608.95 389.912   4
   4  -6   2 4300.75 403.284   1
   4  -6   3 2650.10 298.368   4
   4  -6   3 3223.31 361.077   1
   4  -6   4 3551.04 314.272   5
   4  -6   4 4319.04 430.957   1
   4  -6   5 14206.1 645.423   5
   4  -6   5 13095.3 791.615   1
   4  -6   6 327.779 130.459   1
   4  -6   6 498.179 127.300   5
   4  -6   7 30107.2 999.865   5
   4  -6   7 26973.2 1217.77   1
   4  -6   8 6011.82 467.743   5
   4  -6   8 5450.07 576.244   1
   4  -6   9 674.799 160.687   5
   4  -6   9 362.073 150.279   1
  -4   5  10 1041.24 274.336   2
   4  -5 -10 1832.48 320.334   4
   4  -5 -10 1370.95 288.147   3
   4  -5  -9 1009.31 210.126   4
   4  -5  -9 1171.02 249.797   3
   4  -5  -8 23515.2 1005.56   4
   4  -5  -8 29328.6 1199.33   3
   4  -5  -7 991.349 195.920   4
   4  -5  -7 916.700 201.396   3
   4  -5  -6 23375.7 900.873   4
   4  -5  -6 20899.5 931.407   3
   4  -5  -5 15312.7 703.117   4
   4  -5  -5 13631.1 725.376   3
   4  -5  -4 4201.85 401.030   3
   4  -5  -4 4030.46 346.142   4
   4  -5  -3 8305.95 541.975   3
   4  -5  -3 7522.24 440.073   4
   4  -5  -2 36504.6 977.685   1
   4  -5  -2 37067.2 1053.70   4
   4  -5  -1 6362.68 394.522   2
   4  -5  -1 6451.31 425.955   1
   4  -5   0 32676.5 896.800   2
   4  -5   0 37125.8 1048.25   3
   4  -5   0 32760.3 976.817   1
   4  -5   0 38374.9 1022.90   4
   4  -5   1 6379.51 435.394   1
   4  -5   1 5581.85 417.972   3
   4  -5   1 6319.21 415.280   4
   4  -5   2 2013.47 242.346   4
   4  -5   2 1860.26 243.879   1
   4  -5   3 2851.89 309.345   1
   4  -5   3 2891.54 294.963   4
   4  -5   4 12186.7 615.613   4
   4  -5   4 12369.5 689.883   1
   4  -5   5 101.328 65.9657   5
   4  -5   5 109.068 62.9514   1
   4  -5   6 19706.5 762.730   5
   4  -5   6 15946.1 852.101   1
   4  -5   7 4253.59 365.671   5
   4  -5   7 3370.97 403.504   1
   4  -5   8 1279.76 210.382   5
   4  -5   8 1289.37 246.212   1
   4  -5   9 4400.36 393.939   5
   4  -5   9 3695.35 458.726   1
   4  -5  10 1396.96 236.620   5
   4  -5  10 848.529 224.344   1
  -4   4  10 13.9310 54.2798   2
   4  -4 -10-7.79243 17.8520   4
   4  -4 -10 38.3869 68.7306   3
   4  -4  -9 6336.90 559.711   4
   4  -4  -9 8109.37 634.628   3
  -4   4   9 7646.34 676.922   2
   4  -4  -8 10720.8 719.293   4
   4  -4  -8 8673.84 633.778   3
   4  -4  -7 7911.88 563.581   4
   4  -4  -7 6193.24 504.973   3
   4  -4  -6 51936.8 1309.49   4
   4  -4  -6 50489.3 1378.50   3
   4  -4  -5 3728.63 329.215   4
   4  -4  -5 3366.77 352.328   3
   4  -4  -4 10951.4 547.276   4
   4  -4  -4 11713.1 625.145   3
   4  -4  -3 29843.9 958.796   3
   4  -4  -3 28252.1 836.278   4
   4  -4  -2 1087.62 154.268   4
   4  -4  -2 1223.02 163.275   1
   4  -4  -2 1027.63 167.498   3
   4  -4  -1 26291.7 748.235   2
   4  -4  -1 26121.4 792.167   1
   4  -4  -1 33736.9 950.878   3
   4  -4  -1 38512.1 995.617   4
   4  -4   0 38236.7 959.005   4
   4  -4   0 39017.5 1001.99   1
   4  -4   0 37578.2 1024.02   3
   4  -4   1 764.974 125.679   2
   4  -4   1 1039.93 156.558   4
   4  -4   1 997.049 180.408   3
   4  -4   1 1055.12 173.541   1
   4  -4   2 12488.1 568.183   4
   4  -4   2 11425.9 573.531   1
   4  -4   3 18216.8 695.594   4
   4  -4   3 17869.2 743.409   1
   4  -4   4 276.729 90.4802   5
   4  -4   4 535.661 121.783   4
   4  -4   4 336.121 90.3257   1
   4  -4   5 18245.0 688.340   5
   4  -4   5 22067.7 900.903   1
   4  -4   6 3327.42 308.245   5
   4  -4   6 2694.19 332.406   1
   4  -4   7 4116.02 350.765   5
   4  -4   7 3905.83 414.559   1
   4  -4   8 1273.14 196.914   5
   4  -4   8 1223.57 248.282   1
   4  -4   9-24.0061 14.4645   5
   4  -4   9-31.5109 91.5537   1
   4  -4  10 699.595 174.450   5
   4  -4  10 532.202 177.401   1
   4  -4  11 7749.61 556.418   5
   4  -4  11 6627.07 626.429   1
  -4   3  11 78.3198 97.0567   2
   4  -3 -10 6741.79 589.730   3
  -4   3  10 4665.42 571.075   2
   4  -3  -9 2175.69 320.679   3
  -4   3   9 2874.15 405.387   2
  -4   3   8 878.558 222.363   2
   4  -3  -8 820.089 188.177   3
   4  -3  -7 3404.62 365.731   3
   4  -3  -6 919.520 184.689   4
   4  -3  -6 801.888 173.456   3
   4  -3  -5 7779.81 507.824   3
   4  -3  -5 8253.49 497.003   4
   4  -3  -4 36863.2 1050.37   3
   4  -3  -4 34590.8 931.297   4
   4  -3  -3 1136.33 166.388   4
   4  -3  -3 1212.76 192.335   3
   4  -3  -2 7994.20 415.725   4
   4  -3  -2 8734.50 402.460   1
   4  -3  -2 7828.91 445.774   3
   4  -3  -1 19312.2 633.106   4
   4  -3  -1 20217.0 700.364   3
   4  -3   0 669.960 98.4847   2
   4  -3   0 946.415 138.928   4
   4  -3   0 859.842 152.209   3
   4  -3   0 886.276 155.782   1
   4  -3   1 214.009 71.8703   4
   4  -3   1 284.510 64.5657   2
   4  -3   1 180.707 72.4160   1
   4  -3   2 31827.7 827.564   4
   4  -3   2 32482.7 941.706   1
   4  -3   3 1577.01 203.111   4
   4  -3   3 1293.86 192.447   1
   4  -3   3 1094.15 133.358   2
   4  -3   4 17617.1 679.342   4
   4  -3   4 18791.7 770.792   1
   4  -3   5 14616.2 696.962   1
  -4   3  -5 14649.8 543.430   3
   4  -3   6 191.137 62.5114   5
   4  -3   6 109.005 63.5802   1
   4  -3   7 6002.42 418.861   5
   4  -3   7 5442.81 464.730   1
   4  -3   8 30.1665 56.2856   5
   4  -3   8 87.3295 40.8190   1
   4  -3   9 1952.61 242.935   5
   4  -3   9 1858.78 298.099   1
   4  -3  10 3255.71 343.453   5
   4  -3  10 2881.35 383.818   1
   4  -3  11 906.335 185.543   5
   4  -3  11 565.025 164.844   1
   4  -3  12 3019.76 353.995   5
  -4   2  11 342.520 161.897   2
  -4   2  10 103.827 115.440   2
   4  -2  -9 3661.65 400.103   3
  -4   2   9 3682.00 474.457   2
   4  -2  -8 11758.1 679.757   3
  -4   2   8 11285.4 774.052   2
   4  -2  -7 3506.85 358.343   3
  -4   2   7 3072.94 381.155   2
   4  -2  -6 15318.1 705.600   3
  -4   2   6 14725.3 761.377   2
   4  -2  -5 22752.5 819.511   3
   4  -2  -4-13.2801 37.6684   4
   4  -2  -4 6.28031 15.3167   3
   4  -2  -3 35052.4 872.830   4
   4  -2  -3 35847.5 919.102   3
   4  -2  -2 36890.6 852.543   4
   4  -2  -2 37512.4 929.707   3
   4  -2  -2 39680.9 788.880   1
   4  -2  -1 110.858 51.7895   1
   4  -2  -1 133.771 62.1772   4
   4  -2  -1 178.843 62.2754   3
   4  -2   0 5984.38 346.798   4
   4  -2   0 6013.63 370.248   1
   4  -2   1 32409.3 551.940   2
   4  -2   1 31213.3 870.589   1
   4  -2   2 891.432 88.8898   2
   4  -2   2 907.927 157.694   1
   4  -2   2 824.975 126.048   4
   4  -2   3 318971. 2563.67   4
   4  -2   3 319218. 2961.18   1
   4  -2   4 78768.9 1349.17   4
   4  -2   4 76361.3 1489.27   1
   4  -2   5 6341.45 368.415   5
   4  -2   5 5489.92 403.161   1
  -4   2  -5 5769.21 346.947   3
   4  -2   6 9847.68 581.043   1
  -4   2  -6 10446.0 460.445   3
   4  -2   7 26494.9 994.532   1
   4  -2   7 27159.2 858.585   5
   4  -2   8 2662.16 280.717   5
   4  -2   8 2952.74 355.204   1
   4  -2   9 12635.4 613.888   5
   4  -2   9 11187.1 694.694   1
   4  -2  10 1297.86 200.817   5
   4  -2  10 1072.22 228.763   1
   4  -2  11 1650.69 237.137   5
   4  -2  11 979.006 221.957   1
   4  -2  12 7614.06 540.910   5
  -4   1  11 695.571 218.309   2
  -4   1  10 8009.17 695.707   2
  -4   1   9 5504.93 568.130   2
  -4   1   8 3280.43 421.657   2
   4  -1  -8 3076.46 332.620   3
   4  -1  -7 3927.88 356.653   3
  -4   1   7 4612.08 462.516   2
   4  -1  -6 12301.8 596.488   3
  -4   1   6 13374.8 724.723   2
  -4   1   5 113.247 70.7284   2
   4  -1  -5 69.8563 15.6420   3
   4  -1  -4 12696.7 551.107   3
  -4   1   4 13079.9 594.170   2
   4  -1  -3 26872.1 767.487   4
   4  -1  -3 27448.9 787.833   3
  -4   1   3 26422.9 800.120   2
   4  -1  -2 3459.80 251.678   4
   4  -1  -2 3666.86 292.560   3
  -4   1   2 3567.94 276.946   2
   4  -1  -2 3226.51 221.381   1
   4  -1  -1 43954.4 855.249   4
   4  -1  -1 35840.6 813.381   1
   4  -1   0 8097.00 352.619   4
   4  -1   0 10011.3 464.839   1
   4  -1   1 24306.5 638.571   4
   4  -1   1 24285.9 737.504   1
   4  -1   2 27615.4 685.735   4
   4  -1   2 26332.5 778.126   1
   4  -1   3 51355.4 967.677   4
   4  -1   3 50637.5 1116.08   1
   4  -1   4 4070.45 188.158   2
   4  -1   4 4158.77 297.857   4
   4  -1   4 4228.15 345.988   1
  -4   1  -4 4334.31 293.266   3
   4  -1   5 49103.9 1209.55   1
  -4   1  -5 47198.0 977.719   3
   4  -1   6 9323.82 545.705   1
  -4   1  -6 8366.31 426.271   3
   4  -1   7 10635.7 617.949   1
  -4   1  -7 10487.7 476.881   3
   4  -1   8 21686.4 758.759   5
   4  -1   8 19847.4 844.691   1
   4  -1   9 606.041 165.311   1
   4  -1   9 658.610 142.389   5
   4  -1  10 3607.99 331.505   5
   4  -1  10 3536.51 403.718   1
   4  -1  11 1285.69 244.994   1
   4  -1  11 2043.51 262.135   5
   4  -1  12 323.084 81.2966   5
  -4   0  11 2271.06 401.591   2
  -4   0  10 5350.38 541.598   2
  -4   0   9 3991.95 464.982   2
  -4   0   8 7458.12 608.704   2
   4   0  -7 10124.7 545.829   3
  -4   0   7 10136.9 663.472   2
   4   0  -6 8903.90 491.200   3
  -4   0   6 9097.84 588.985   2
   4   0  -5 10562.1 520.118   3
  -4   0   5 10755.4 592.762   2
   4   0  -4 6894.04 408.707   3
  -4   0   4 6790.81 439.473   2
   4   0  -3 4090.03 227.754   1
   4   0  -3 4057.11 308.189   3
  -4   0   3 3399.46 289.697   2
   4   0  -2 12100.0 476.313   4
  -4   0   2 12105.9 478.850   2
   4   0  -1 41538.9 801.509   4
  -4   0   1 43650.1 762.909   2
   4   0   0 19410.6 532.462   4
  -4   0   0 19021.0 383.023   2
   4   0   1 37226.8 743.231   4
   4   0   1 37486.3 862.048   1
   4   0   2 8353.13 421.873   1
   4   0   2 9050.29 368.385   4
   4   0   3 7511.30 419.197   1
   4   0   3 6894.08 331.758   4
  -4   0  -3 7013.64 357.910   3
   4   0   4 20659.2 404.142   2
   4   0   4 19966.0 600.188   4
  -4   0  -4 21201.3 642.673   3
   4   0   4 20679.8 728.104   1
   4   0   5 2670.19 188.465   2
  -4   0  -5 2755.84 239.737   3
   4   0   5 2597.45 266.488   1
   4   0   6 8205.27 389.159   2
  -4   0  -6 7810.11 417.266   3
   4   0   6 7459.99 479.931   1
  -4   0  -7 45206.5 1047.66   3
   4   0   7 42521.2 1186.56   1
   4   0   8 7678.74 461.224   5
  -4   0  -8 7038.28 436.099   3
   4   0   8 6912.01 502.270   1
   4   0   9 2861.85 285.343   5
   4   0   9 2452.25 308.179   1
   4   0  10 8597.04 512.787   5
   4   0  10 8011.52 567.983   1
   4   0  11 253.308 112.640   1
   4   0  11 166.504 72.6121   5
   4   0  12 25228.2 947.637   5
   4   0  13 1226.73 221.349   5
  -4  -1  11 2877.20 458.340   2
  -4  -1  10 554.248 155.580   2
  -4  -1   9 6169.75 577.719   2
  -4  -1   8 17344.2 893.841   2
  -4  -1   7 3475.57 382.963   2
   4   1  -6 2068.92 235.537   3
  -4  -1   6 1589.33 243.332   2
  -4  -1   5 32097.2 958.045   2
  -4  -1   4 820.242 153.551   2
  -4  -1   3 1984.76 210.686   2
   4   1  -3 2131.71 185.288   1
  -4  -1   2 3704.67 256.376   2
   4   1  -2 3021.64 225.009   1
  -4  -1   1 6017.34 288.197   2
   4   1  -1 6917.76 353.397   1
  -4  -1   0 40956.3 657.344   2
   4   1   0 46718.2 777.891   4
   4   1   1 460.629 77.5764   4
  -4  -1  -1 469.201 53.8744   2
   4   1   1 616.863 102.430   1
   4   1   2 455.894 83.7327   4
  -4  -1  -2 312.416 77.0783   3
   4   1   2 325.253 74.6417   1
   4   1   3 45478.1 788.300   4
  -4  -1  -3 46143.1 924.816   3
   4   1   4 855.311 143.929   1
   4   1   4 869.164 118.527   4
  -4  -1  -4 771.483 132.032   3
   4   1   5 21877.5 751.196   1
  -4  -1  -5 22559.4 688.463   3
   4   1   6 63271.6 1384.80   1
  -4  -1  -6 62314.3 1164.73   3
   4   1   7 2163.97 241.402   5
   4   1   7 3129.70 309.344   2
  -4  -1  -7 3075.29 285.769   3
   4   1   7 2655.87 297.494   1
   4   1   8 6139.38 409.236   5
  -4  -1  -8 5470.79 400.127   3
   4   1   8 5704.17 442.707   1
  -4  -1  -9 4173.19 362.406   3
   4   1   9 3836.63 390.724   1
   4   1   9 3733.08 326.236   5
   4   1  10 5854.88 430.264   5
   4   1  10 5401.15 477.932   1
   4   1  11 6475.10 476.773   5
   4   1  12 18424.2 821.349   5
   4   1  13-30.7531 18.5789   5
  -4  -2  11-98.2281 82.1758   2
  -4  -2  10 10856.6 835.099   2
  -4  -2   9 17426.1 998.889   2
  -4  -2   8-18.4495 58.3338   2
  -4  -2   7 12057.3 743.445   2
  -4  -2   6 19316.1 867.700   2
  -4  -2   5 183.247 76.7734   2
  -4  -2   4 5476.72 388.856   2
  -4  -2   3 27433.9 783.756   2
   4   2  -2 12765.9 501.852   1
  -4  -2   2 14914.8 542.086   2
  -4  -2   1 160419. 1588.36   2
   4   2  -1 161876. 1755.15   1
   4   2   0 8085.03 333.892   4
   4   2   0 7518.15 374.116   1
  -4  -2   0 7252.83 292.985   2
  -4  -2  -1 7136.28 264.083   2
   4   2   1 6697.76 278.290   4
   4   2   1 7126.91 380.250   1
  -4  -2  -1 6609.00 339.514   3
  -4  -2  -2 20638.9 408.996   2
   4   2   2 21939.0 513.043   4
   4   2   2 29767.8 764.444   1
  -4  -2  -2 29520.6 738.542   3
  -4  -2  -3 52.1890 37.6943   3
   4   2   3 58.6700 30.6749   4
   4   2   3 120.497 44.7795   1
  -4  -2  -3 72.7338 29.7862   2
   4   2   4 22164.6 554.833   4
   4   2   4 23969.1 742.235   1
  -4  -2  -4 23788.9 687.369   3
   4   2   5 8817.05 496.633   1
  -4  -2  -5 7731.48 405.642   3
  -4  -2  -6 127.935 56.5328   3
   4   2   6 125.898 42.0342   1
   4   2   7 2619.22 289.037   1
  -4  -2  -7 2830.62 276.897   3
   4   2   8 14347.2 703.000   1
   4   2   8 14632.9 622.465   5
  -4  -2  -8 14424.4 641.696   3
   4   2   8 16433.1 740.871   2
   4   2   9 2215.73 262.770   5
  -4  -2  -9 2493.18 285.502   3
   4   2   9 2014.00 282.823   1
   4   2  10 6491.72 455.688   5
  -4  -2 -10 6378.78 490.901   3
   4   2  10 5683.17 480.898   1
   4   2  11 11845.3 647.620   5
   4   2  12 122.646 63.9859   5
   4   2  13 15706.5 821.619   5
  -4  -3  10 9959.34 798.021   2
  -4  -3   9 2009.44 352.473   2
  -4  -3   8 16160.7 917.018   2
  -4  -3   7 5125.13 481.103   2
  -4  -3   6-87.7308 83.1204   2
  -4  -3   5 18630.1 788.290   2
  -4  -3   4 11293.2 572.766   2
  -4  -3   3 30300.6 876.936   2
  -4  -3   2 15329.0 558.732   2
  -4  -3   1 2968.16 226.930   2
  -4  -3   1 3106.79 250.074   3
  -4  -3   0 102.764 45.9700   3
   4   3   0 100.031 3.90163   1
  -4  -3   0 97.5207 39.5199   2
  -4  -3  -1 69192.3 1138.58   3
   4   3   1 69544.8 1193.40   1
  -4  -3  -2 111929. 1168.14   2
   4   3   2 111519. 1487.73   1
  -4  -3  -2 112001. 1460.56   3
  -4  -3  -3 435.401 88.2752   3
   4   3   3 435.615 98.7924   1
   4   3   3 283.027 50.9155   4
  -4  -3  -3 468.707 79.6950   2
  -4  -3  -4 42338.2 793.702   2
   4   3   4 42825.5 996.888   1
  -4  -3  -4 41027.0 924.112   3
   4   3   5 16177.4 674.297   1
  -4  -3  -5 14994.8 616.096   3
   4   3   6 4652.36 373.168   1
  -4  -3  -6 4697.27 347.216   3
   4   3   7 867.931 168.985   1
  -4  -3  -7 800.430 148.667   3
   4   3   8 2533.07 291.111   1
  -4  -3  -8 2537.38 288.407   3
   4   3   9 7426.59 528.417   1
   4   3   9 6838.84 440.686   5
  -4  -3  -9 7615.48 521.851   3
   4   3  10 13119.3 636.136   5
  -4  -3 -10 12823.0 724.761   3
   4   3  10 12413.2 718.363   1
   4   3  11 788.456 173.640   5
  -4  -3 -11 359.738 113.841   3
   4   3  12 7298.56 540.499   5
   4   3  13 2543.35 346.880   5
  -4  -4  10 859.860 247.013   2
  -4  -4   9 5432.26 587.252   2
  -4  -4   8 2232.01 365.460   2
  -4  -4   7 541.873 163.739   2
  -4  -4   6 1865.87 292.190   2
  -4  -4   5 29242.3 1039.10   2
  -4  -4   4 282.663 106.616   2
  -4  -4   3 18819.3 663.662   2
  -4  -4   3 24441.0 732.519   3
  -4  -4   2 4137.41 302.058   2
  -4  -4   2 3241.22 268.644   3
  -4  -4   1 4179.02 288.152   2
  -4  -4   1 3371.19 269.302   3
  -4  -4   0 23414.9 642.777   2
  -4  -4   0 24988.4 732.858   3
  -4  -4  -1 91685.1 1210.48   2
  -4  -4  -1 91769.3 1383.52   3
   4   4   2 3929.26 303.308   1
  -4  -4  -2 3896.36 268.677   2
   4   4   2 3493.68 153.923   4
  -4  -4  -2 4122.97 302.638   3
   4   4   3 59529.5 623.410   4
  -4  -4  -3 60614.5 1036.10   2
  -4  -4  -3 58523.7 1130.17   3
   4   4   3 57895.4 1141.94   1
  -4  -4  -4 2236.54 207.048   2
   4   4   4 2449.40 244.729   1
  -4  -4  -4 2625.76 259.084   3
  -4  -4  -5 10345.5 456.122   2
   4   4   5 11372.5 556.244   1
  -4  -4  -5 10492.9 517.182   3
   4   4   6 31424.2 965.892   1
  -4  -4  -6 31243.0 929.178   3
  -4  -4  -7 426.843 116.889   3
   4   4   7 393.437 116.316   1
   4   4   8 41129.4 1225.19   1
  -4  -4  -8 41147.9 1192.72   3
   4   4   9 2803.39 321.724   1
  -4  -4  -9 2596.23 321.658   3
   4   4  10 879.342 187.098   1
  -4  -4 -10 950.250 184.023   3
   4   4  11 4162.46 386.878   5
  -4  -4 -11 2676.00 337.841   3
   4   4  12 282.087 127.047   5
  -4  -4 -12 245.412 122.428   3
   4   4  13 745.097 179.720   5
  -4  -5   9 1442.39 300.774   2
  -4  -5   8 110.133 42.4543   2
  -4  -5   7 10579.4 720.527   2
  -4  -5   6 12456.6 714.210   2
  -4  -5   5 4872.58 411.540   2
  -4  -5   4 4446.75 383.493   2
  -4  -5   3 1596.57 208.929   2
  -4  -5   2 7022.58 423.428   2
  -4  -5   2 7932.38 413.378   3
  -4  -5   1 48013.9 1043.91   2
  -4  -5   1 39175.3 967.866   3
  -4  -5   0 1331.69 182.091   2
  -4  -5   0 1553.89 191.076   3
  -4  -5  -1 9815.39 447.121   2
  -4  -5  -1 9559.17 468.988   3
  -4  -5  -2 58482.5 1105.12   2
  -4  -5  -2 58735.4 1221.22   3
   4   5   3 20418.5 747.252   1
  -4  -5  -3 21426.5 681.211   2
  -4  -5  -3 20962.6 738.803   3
  -4  -5  -4 26103.0 773.485   2
  -4  -5  -4 25033.1 817.317   3
   4   5   4 24340.9 797.928   1
  -4  -5  -5 37847.7 961.336   2
   4   5   5 38311.5 1039.69   1
  -4  -5  -5 37531.9 1027.27   3
  -4  -5  -6 981.307 164.992   2
   4   5   6 1048.98 190.330   1
  -4  -5  -6 1096.37 186.786   3
  -4  -5  -7 808.597 164.082   3
   4   5   7 940.701 176.722   1
   4   5   8 4405.45 401.847   1
  -4  -5  -8 4426.13 411.100   3
  -4  -5  -9 163.498 89.9776   3
   4   5   9 169.873 100.401   1
  -4  -5 -10 14523.7 764.248   3
  -4  -5 -11 935.883 210.413   3
   4   5  12 1911.11 275.865   5
  -4  -5 -12 1859.60 307.568   3
   4   5  13 2056.07 312.309   5
  -4  -6   9 1314.82 305.166   2
  -4  -6   8 1512.84 296.731   2
  -4  -6   7 2286.78 346.352   2
  -4  -6   6 363.209 115.496   2
  -4  -6   5 9502.56 623.539   2
  -4  -6   4-19.5799 63.4140   2
  -4  -6   3 48040.5 1255.92   2
  -4  -6   2 20500.4 768.884   2
  -4  -6   1 7537.78 438.727   2
  -4  -6   1 9637.86 505.213   3
  -4  -6   0 27446.8 842.951   2
  -4  -6   0 22654.0 800.462   3
  -4  -6  -1 18677.2 666.935   2
  -4  -6  -1 20577.0 753.950   3
  -4  -6  -2 654.204 125.149   3
  -4  -6  -2 542.548 107.349   2
  -4  -6  -3 17268.6 667.135   2
  -4  -6  -3 18020.1 706.808   3
   4   6   4 48479.8 1208.53   1
  -4  -6  -4 50716.1 1159.18   2
  -4  -6  -4 49320.7 1202.38   3
  -4  -6  -5 2402.98 269.099   2
  -4  -6  -5 2669.70 294.349   3
   4   6   5 2159.86 256.787   1
  -4  -6  -6 11259.6 579.275   2
  -4  -6  -6 12665.4 674.142   3
   4   6   6 12753.9 640.280   1
   4   6   7 15663.9 736.802   1
  -4  -6  -7 16218.0 796.400   3
   4   6   8 12674.9 686.910   1
  -4  -6  -8 13276.9 748.973   3
  -4  -6  -9 34982.7 1212.26   3
   4   6   9 40601.0 1273.46   1
  -4  -6 -10 13839.0 783.635   3
  -4  -6 -11 65.1043 69.2188   3
  -4  -6 -12 8568.22 692.336   3
  -4  -7   8 747.780 219.450   2
  -4  -7   7-40.2969 68.3756   2
  -4  -7   6 1794.11 297.306   2
  -4  -7   5 6530.48 540.283   2
  -4  -7   4 15022.0 782.759   2
  -4  -7   3 36908.3 1152.91   2
  -4  -7   2 15666.4 707.817   2
  -4  -7   1 1832.38 235.870   2
  -4  -7   0 8621.82 493.530   2
  -4  -7   0 10936.4 557.642   3
  -4  -7  -1 884.320 157.335   2
  -4  -7  -1 752.321 152.616   3
  -4  -7  -2 6249.25 412.532   2
  -4  -7  -2 6949.16 460.279   3
  -4  -7  -3 14324.5 662.746   2
  -4  -7  -3 16338.0 714.108   3
  -4  -7  -4 305.436 114.119   3
  -4  -7  -4 407.653 111.893   2
  -4  -7  -5 210.033 89.2566   3
  -4  -7  -5 216.998 92.7165   2
   4   7   5 140.788 75.8073   1
  -4  -7  -6 5341.40 435.436   2
  -4  -7  -6 5787.78 478.911   3
   4   7   6 5184.88 420.609   1
  -4  -7  -7 487.990 161.408   3
   4   7   7 531.499 147.180   1
  -4  -7  -7 523.946 143.383   2
   4   7   8 4761.63 448.051   1
  -4  -7  -8 4463.38 432.432   3
   4   7   9 12071.7 750.432   1
  -4  -7  -9 10331.7 672.232   3
  -4  -7 -10 304.389 115.065   3
  -4  -7 -11 7937.55 665.008   3
  -4  -7 -12 44.9823 31.4947   3
  -4  -8   7 591.992 177.685   2
  -4  -8   6 306.176 143.104   2
  -4  -8   5 1687.82 279.238   2
  -4  -8   4 15306.1 826.114   2
  -4  -8   3 7942.71 568.925   2
  -4  -8   2 9570.62 619.015   2
  -4  -8   1 528.091 127.136   2
  -4  -8   0 13348.3 681.246   2
  -4  -8  -1 2921.00 322.805   2
  -4  -8  -1 2997.66 319.069   3
  -4  -8  -2 24627.8 870.910   2
  -4  -8  -2 30057.2 1043.75   3
  -4  -8  -3 2904.47 321.534   2
  -4  -8  -3 3461.99 349.632   3
  -4  -8  -4 28315.5 1019.94   2
  -4  -8  -4 30666.5 1088.76   3
  -4  -8  -5 85.0980 64.6008   3
   4   8   5 99.6594 23.3395   1
  -4  -8  -5 154.496 84.4558   2
   4   8   6 548.264 145.138   1
  -4  -8  -6 447.677 137.946   2
  -4  -8  -6 402.059 141.705   3
  -4  -8  -7 1228.29 234.979   2
  -4  -8  -7 1322.21 233.441   3
   4   8   7 1342.34 238.965   1
  -4  -8  -8 9030.12 641.619   2
   4   8   8 9743.27 657.352   1
  -4  -8  -8 9051.78 639.044   3
  -4  -8  -9 1347.08 251.403   3
  -4  -8 -10 16540.5 965.382   3
  -4  -8 -11 4864.23 535.321   3
  -4  -9   6-119.092 71.7774   2
  -4  -9   5 4743.87 506.994   2
  -4  -9   4 4004.25 460.633   2
  -4  -9   3 4810.09 486.160   2
  -4  -9   2 9627.77 651.362   2
  -4  -9   1 1792.20 264.370   2
  -4  -9   0 7696.66 560.242   2
  -4  -9  -1 21245.4 940.515   2
  -4  -9  -2 1109.03 211.821   2
  -4  -9  -2 1189.92 216.525   3
  -4  -9  -3 12613.6 725.036   2
  -4  -9  -3 8689.72 594.711   3
  -4  -9  -4 8728.11 606.941   2
  -4  -9  -4 8048.33 562.922   3
  -4  -9  -5 10690.2 673.732   2
  -4  -9  -5 10079.8 635.192   3
   4   9   6 10566.2 685.101   1
  -4  -9  -6 9856.58 658.327   2
  -4  -9  -6 9358.73 642.956   3
  -4  -9  -7 4469.51 466.074   2
  -4  -9  -7 4621.99 462.914   3
   4   9   7 3370.72 389.009   1
   4   9   8 813.566 196.499   1
  -4  -9  -8 791.610 207.823   2
  -4  -9  -8 1071.75 240.486   3
  -4  -9  -9 26964.8 1239.52   3
  -4  -9 -10 3765.51 473.739   3
  -4 -10   5-0.32744 87.1592   2
  -4 -10   4 3170.33 429.300   2
  -4 -10   3 4548.32 483.727   2
  -4 -10   2 1146.77 243.238   2
  -4 -10   1 4335.34 443.101   2
  -4 -10   0 15272.2 889.498   2
  -4 -10  -1 3114.65 356.118   2
  -4 -10  -2 6624.24 539.993   2
  -4 -10  -3 7616.73 594.153   2
  -4 -10  -3 7692.14 568.212   3
  -4 -10  -4 15682.4 895.217   2
  -4 -10  -4 9496.74 659.306   3
  -4 -10  -5 12559.6 781.506   2
  -4 -10  -5 8774.25 662.914   3
  -4 -10  -6 249.164 102.633   2
   4  10   6 364.995 132.100   1
  -4 -10  -6 379.430 141.354   3
  -4 -10  -7 2385.78 351.233   2
  -4 -10  -7 2606.25 373.930   3
   4  10   7 1639.15 288.927   1
  -4 -10  -8 1164.94 251.786   2
  -4 -10  -8 800.334 225.492   3
  -4 -10  -9 30.3230 101.178   3
  -4 -11   3 120.313 121.820   2
  -4 -11   2 9188.43 716.493   2
  -4 -11   1 4693.83 521.160   2
  -4 -11   0 135.275 75.9103   2
  -4 -11  -1 204.941 94.9580   2
  -4 -11  -2 6417.01 581.327   2
  -4 -11  -3 786.641 208.062   2
  -4 -11  -4 7976.21 662.563   2
  -4 -11  -4 7615.54 629.495   3
  -4 -11  -5 1565.45 282.754   2
  -4 -11  -5 1016.13 226.459   3
  -4 -11  -6 2097.11 349.799   2
   4  11   6 2322.65 359.611   1
  -4 -11  -6 1843.17 323.093   3
  -4 -11  -7 5754.29 577.792   2
  -4 -11  -7 5314.80 580.589   3
  -4 -11  -8 2449.00 396.669   2
  -4 -11  -8 1751.00 330.375   3
  -4 -12   0 1588.72 279.379   2
  -4 -12  -1 4568.20 506.301   2
  -4 -12  -2 369.259 154.556   2
  -4 -12  -3 1987.65 335.785   2
  -4 -12  -4 2306.51 373.057   2
  -4 -12  -5 1138.16 252.481   2
   5 -10   1 2553.71 405.230   1
   5 -10   1 2859.28 416.102   4
   5  -9  -5 2217.72 399.099   3
   5  -9  -4 842.307 240.647   3
   5  -9  -3 102.739 61.3702   3
   5  -9  -2 8179.34 633.266   4
   5  -9  -2 4560.76 495.703   3
   5  -9  -1 1104.73 257.649   4
   5  -9  -1 666.686 182.548   3
   5  -9   0 3488.80 425.243   4
   5  -9   1 2150.39 323.296   4
   5  -9   1 2143.15 359.057   1
   5  -9   2 662.595 181.727   4
   5  -9   2 791.729 215.837   1
   5  -9   3 491.770 159.652   1
   5  -9   4 1548.93 311.575   1
   5  -9   5 42.2262 47.1175   1
   5  -8  -7 4555.41 576.291   3
   5  -8  -6 8024.48 714.105   3
   5  -8  -5 2573.71 402.586   3
   5  -8  -4 169.917 87.7597   4
   5  -8  -4 65.0989 80.9538   3
   5  -8  -3 4100.65 442.064   4
   5  -8  -3 5131.52 525.425   3
   5  -8  -2 1059.05 215.767   4
   5  -8  -2 939.339 220.518   3
   5  -8  -1 7077.18 559.178   4
   5  -8  -1 6407.14 573.504   3
   5  -8   0 2544.50 345.804   4
   5  -8   0 3322.70 401.306   1
   5  -8   0 3403.42 416.387   3
   5  -8   1 899.201 209.837   1
   5  -8   1 1251.84 234.396   4
   5  -8   2 2933.06 373.535   4
   5  -8   2 2036.21 330.809   1
   5  -8   3 16453.3 878.267   4
   5  -8   3 16365.6 953.622   1
   5  -8   4 356.626 143.313   1
   5  -8   5 4911.88 559.607   1
   5  -8   6 1584.60 319.735   1
   5  -7  -8 529.911 210.023   3
   5  -7  -7 3767.53 436.347   4
   5  -7  -7 3170.89 459.065   3
   5  -7  -6 1977.98 302.247   4
   5  -7  -6 2541.08 394.682   3
   5  -7  -5 47.4516 43.8769   4
   5  -7  -5 118.034 75.3214   3
   5  -7  -4 6817.63 559.690   4
   5  -7  -4 8322.93 657.446   3
   5  -7  -3 3140.31 399.659   3
   5  -7  -3 2575.52 339.219   4
   5  -7  -2 20548.9 924.821   4
   5  -7  -2 17060.8 883.066   3
   5  -7  -1 3216.99 356.652   4
   5  -7  -1 3026.74 379.022   3
   5  -7   0 2894.40 359.358   1
   5  -7   0 2201.31 331.770   3
   5  -7   1 7211.19 543.561   4
   5  -7   1 7882.74 600.752   3
   5  -7   2 14057.4 768.974   4
   5  -7   2 12929.1 789.904   1
   5  -7   3 3272.53 374.758   4
   5  -7   3 3161.34 407.053   1
   5  -7   4 6402.77 527.930   4
   5  -7   4 6848.18 618.909   1
   5  -7   5 12049.2 842.436   1
   5  -7   6 141.038 91.1637   1
   5  -7   7 2841.79 322.163   5
   5  -7   7 2724.86 436.826   1
   5  -7   8 3360.79 369.692   5
   5  -7   8 3076.60 467.534   1
   5  -6  -9 193.826 128.836   4
   5  -6  -9 243.863 136.241   3
   5  -6  -8 6859.64 592.935   4
   5  -6  -8 4781.86 547.803   3
   5  -6  -7 69.2768 49.5192   4
   5  -6  -7 71.0242 71.1305   3
   5  -6  -6 6056.93 508.215   4
   5  -6  -6 7892.33 645.591   3
   5  -6  -5 2447.76 313.047   4
   5  -6  -5 2260.51 338.908   3
   5  -6  -4 495.842 143.899   4
   5  -6  -4 536.107 159.491   3
   5  -6  -3 2372.91 313.529   4
   5  -6  -3 1989.03 302.815   3
   5  -6  -2 1218.54 217.792   4
   5  -6  -2 941.215 200.760   3
   5  -6  -1 11469.3 651.106   4
   5  -6  -1 10529.6 663.915   3
   5  -6   0 18886.5 804.388   4
   5  -6   0 19790.3 870.308   1
   5  -6   0 19820.9 921.978   3
   5  -6   1 1651.15 254.380   4
   5  -6   1 1105.06 210.328   1
   5  -6   2 1063.72 198.924   4
   5  -6   2 919.985 189.210   1
   5  -6   3 7750.79 541.812   4
   5  -6   3 7779.06 588.863   1
   5  -6   4 7675.77 558.558   4
   5  -6   4 7844.71 616.383   1
   5  -6   5 240.660 76.9499   5
   5  -6   5 190.711 61.0750   1
   5  -6   6 6669.80 461.798   5
   5  -6   6 7346.88 633.270   1
   5  -6   7 2988.80 313.546   5
   5  -6   7 1728.84 321.240   1
   5  -6   8 2485.35 299.632   5
   5  -6   8 1545.00 308.579   1
   5  -6   9 11115.4 669.183   5
   5  -6   9 9936.08 830.820   1
   5  -5  -9 2892.08 390.004   4
   5  -5  -9 2450.84 394.579   3
  -5   5   9 3030.66 448.491   2
   5  -5  -8 160.727 72.2261   4
   5  -5  -8 406.672 166.017   3
   5  -5  -7 1920.17 291.864   4
   5  -5  -7 2350.11 366.954   3
   5  -5  -6 17021.0 838.848   4
   5  -5  -6 15481.0 862.835   3
   5  -5  -5 1963.03 272.617   4
   5  -5  -5 1980.73 298.990   3
   5  -5  -4 276.221 86.7103   4
   5  -5  -4 361.263 127.653   3
   5  -5  -3 11272.6 613.563   4
   5  -5  -3 10480.3 640.574   3
   5  -5  -2 9573.41 578.839   4
   5  -5  -2 8153.86 552.283   3
   5  -5  -1 24665.6 914.541   4
   5  -5  -1 25141.6 886.629   1
   5  -5  -1 22914.8 914.287   3
   5  -5   0 13313.2 673.719   4
   5  -5   0 11877.3 614.991   1
   5  -5   0 12148.5 678.089   3
   5  -5   1 293.137 92.1392   4
   5  -5   1 142.159 77.6088   1
   5  -5   2 3740.13 350.972   4
   5  -5   2 3584.99 369.775   1
   5  -5   3 13907.0 698.230   4
   5  -5   3 12798.0 720.537   1
   5  -5   4 71.7852 25.9256   5
   5  -5   4 17.4875 33.5965   4
   5  -5   4 16.4622 36.2288   1
   5  -5   5 6387.09 431.146   5
   5  -5   5 7279.84 521.180   4
   5  -5   5 6998.03 576.373   1
   5  -5   6 3425.69 321.397   5
   5  -5   6 3460.51 413.048   1
   5  -5   7 1395.87 211.537   5
   5  -5   7 1176.24 259.694   1
   5  -5   8 4454.75 404.273   5
   5  -5   8 4046.08 473.065   1
   5  -5   9 5402.85 448.612   5
   5  -5   9 3461.69 458.857   1
   5  -5  10 655.672 189.891   5
   5  -5  10 484.829 189.344   1
   5  -4 -10 8488.80 725.063   4
   5  -4 -10 7262.67 665.327   3
  -5   4  10 8314.82 771.741   2
   5  -4  -9 1902.68 324.371   4
   5  -4  -9 2421.29 380.468   3
  -5   4   9 2639.34 400.324   2
   5  -4  -8 2662.81 360.760   4
   5  -4  -8 2527.19 366.329   3
  -5   4   8 2353.33 363.423   2
   5  -4  -7 9993.88 647.075   4
   5  -4  -7 8253.89 629.983   3
   5  -4  -6 5104.41 436.278   4
   5  -4  -6 4838.71 465.753   3
   5  -4  -5 279.117 96.5319   4
   5  -4  -5 185.332 84.0938   3
   5  -4  -4 14713.8 696.281   4
   5  -4  -4 13520.5 710.224   3
   5  -4  -3 11346.1 581.776   4
   5  -4  -3 10966.6 628.618   3
   5  -4  -2 10704.1 555.569   4
   5  -4  -2 10732.7 605.542   3
   5  -4  -1 20729.8 790.483   4
   5  -4  -1 20353.9 746.756   1
   5  -4  -1 19333.3 800.345   3
   5  -4   0 386.481 98.0920   4
   5  -4   0 482.309 139.548   3
   5  -4   0 264.283 89.7880   1
   5  -4   1 26242.1 872.507   4
   5  -4   1 26054.7 897.668   1
   5  -4   2 387.747 107.256   4
   5  -4   2 534.292 135.555   1
   5  -4   3 20710.8 647.097   5
   5  -4   3 18995.7 778.460   4
   5  -4   3 18071.1 804.250   1
   5  -4   4 8413.10 522.786   4
   5  -4   4 8131.54 435.182   5
   5  -4   4 7916.92 553.943   1
   5  -4   5 11337.2 558.176   5
   5  -4   5 12628.6 645.153   4
   5  -4   5 12437.4 722.114   1
   5  -4   6 2453.38 281.480   5
   5  -4   6 2814.68 363.027   1
   5  -4   7 6419.65 454.469   5
   5  -4   7 5089.46 501.999   1
   5  -4   8 446.170 137.513   5
   5  -4   8 421.341 152.222   1
   5  -4   9 253.507 99.1535   5
   5  -4   9 393.428 172.432   1
   5  -4  10 3700.37 372.984   5
   5  -4  10 2113.86 355.707   1
   5  -4  11 1469.61 247.714   5
   5  -4  11 1420.50 309.518   1
  -5   3  10 145.228 112.258   2
   5  -3 -10 469.069 170.524   4
   5  -3 -10 281.440 125.644   3
   5  -3  -9 4675.21 502.548   4
   5  -3  -9 3906.56 443.018   3
   5  -3  -8 27784.8 1134.13   3
  -5   3   8 27616.1 1200.80   2
  -5   3   7 516.749 148.432   2
   5  -3  -7 814.614 199.254   4
   5  -3  -7 679.016 165.612   3
   5  -3  -6 6793.62 517.964   4
   5  -3  -6 5986.75 487.716   3
  -5   3   6 5881.16 537.339   2
   5  -3  -5 78.5326 46.6582   4
   5  -3  -5 16.4251 54.0446   3
   5  -3  -4 170.993 76.6437   4
   5  -3  -4 48.0038 41.3026   3
   5  -3  -3 20330.1 756.981   4
   5  -3  -3 20082.4 801.643   3
   5  -3  -2 51002.5 1139.38   4
   5  -3  -2 51953.2 1271.95   3
   5  -3  -1 1130.58 172.219   4
   5  -3  -1 1007.46 188.191   3
   5  -3  -1 765.153 143.442   1
   5  -3   0 26125.7 827.083   4
   5  -3   0 18884.4 724.874   1
   5  -3   1 5786.08 386.915   4
   5  -3   1 5607.07 411.500   1
   5  -3   2 1247.68 174.667   4
   5  -3   2 1412.38 213.803   1
   5  -3   3 30673.4 916.284   4
   5  -3   3 30302.9 1010.20   1
   5  -3   4 15655.9 658.612   4
   5  -3   4 17160.9 791.284   1
   5  -3   5 11068.0 573.998   4
   5  -3   5 12180.0 695.875   1
  -5   3  -5 11201.2 532.601   3
   5  -3   6 3605.33 326.353   5
   5  -3   6 4346.44 425.484   1
   5  -3   7 2566.77 288.737   5
   5  -3   7 1883.92 293.599   1
   5  -3   8 3625.46 343.954   5
   5  -3   8 3313.94 390.431   1
   5  -3   9 1858.76 260.932   5
   5  -3   9 1635.48 303.986   1
   5  -3  10 301.519 93.2069   5
   5  -3  10 183.380 95.4103   1
   5  -3  11 11816.2 692.038   5
   5  -3  11 10393.1 785.731   1
  -5   2  10 860.591 236.952   2
   5  -2  -9 17942.8 896.126   3
  -5   2   9 17791.1 1047.21   2
  -5   2   8 8.41448 82.0408   2
   5  -2  -8 164.873 89.7378   3
   5  -2  -7 2389.64 306.252   3
  -5   2   7 2590.58 362.818   2
   5  -2  -6 3949.00 386.885   4
   5  -2  -6 3376.80 348.145   3
  -5   2   6 3161.18 385.830   2
  -5   2   5 9329.39 600.635   2
   5  -2  -5 9718.61 572.133   3
   5  -2  -4 26234.0 874.001   4
   5  -2  -4 25157.3 891.900   3
  -5   2   4 25646.3 913.694   2
   5  -2  -3 43853.2 1150.93   3
   5  -2  -3 41375.9 1018.59   4
   5  -2  -2 1090.66 168.030   4
   5  -2  -2 1103.02 188.519   3
   5  -2  -1 50728.9 1053.66   4
   5  -2  -1 43044.9 1026.54   1
   5  -2   0 4489.66 331.497   4
   5  -2   0 3551.64 311.233   1
   5  -2   1 6556.82 398.421   4
   5  -2   1 6055.47 420.380   1
   5  -2   2 18886.7 664.705   4
   5  -2   2 18681.6 753.031   1
   5  -2   3 31186.4 861.750   4
   5  -2   3 33321.6 1029.22   1
   5  -2   4 24499.6 799.059   4
   5  -2   4 25777.6 946.828   1
   5  -2   5 49737.5 1176.94   4
   5  -2   5 52779.5 1396.09   1
  -5   2  -5 51260.3 1116.60   3
   5  -2   6 1804.17 224.804   5
   5  -2   6 2293.13 300.129   1
  -5   2  -6 2281.02 242.171   3
   5  -2   7 8076.65 484.728   5
   5  -2   7 6903.44 532.421   1
   5  -2   8 2269.59 264.527   5
   5  -2   8 2199.98 317.261   1
   5  -2   9 1944.18 247.018   5
   5  -2   9 1503.05 278.167   1
   5  -2  10 3710.90 353.080   5
   5  -2  10 3316.46 420.258   1
   5  -2  11 7130.56 508.840   5
   5  -2  11 4725.18 518.453   1
   5  -2  12 88.0959 48.5338   5
   5  -2  12 114.981 124.009   1
  -5   1  10 8607.35 763.644   2
  -5   1   9 93.1675 76.9449   2
   5  -1  -8 3071.09 358.637   3
  -5   1   8 3438.54 434.600   2
   5  -1  -7 13939.2 731.279   3
  -5   1   7 13784.1 839.537   2
  -5   1   6 136.016 70.8382   2
   5  -1  -6 149.688 47.5093   3
   5  -1  -5 39115.6 1118.40   3
  -5   1   5 38818.0 1173.28   2
   5  -1  -4 16114.4 696.037   4
   5  -1  -4 15391.4 688.690   3
  -5   1   4 14694.1 675.511   2
  -5   1   3 389.420 106.720   2
   5  -1  -3 349.184 91.5702   4
   5  -1  -3 338.215 108.075   3
   5  -1  -2 21575.9 684.783   4
  -5   1   2 23233.7 713.384   2
   5  -1  -1 11032.8 483.956   4
  -5   1   1 11076.7 441.361   2
  -5   1   0 266.015 61.0892   2
   5  -1   0 195.381 48.5820   4
   5  -1   0 340.474 100.508   1
   5  -1   1 3449.90 274.768   4
   5  -1   1 3547.51 313.292   1
   5  -1   2 17631.9 619.298   4
   5  -1   2 17798.6 712.151   1
   5  -1   3 5772.50 352.534   4
   5  -1   3 6127.78 432.413   1
   5  -1   4 27427.2 814.427   4
   5  -1   4 27382.4 925.868   1
  -5   1  -4 26982.0 785.471   3
   5  -1   5 36979.0 872.267   5
   5  -1   5 34635.3 937.485   4
   5  -1   5 35161.7 1104.72   1
  -5   1  -5 36149.0 932.384   3
   5  -1   6 5374.12 449.676   1
  -5   1  -6 5197.78 363.724   3
   5  -1   7 1162.21 175.777   5
   5  -1   7 1573.91 252.805   1
  -5   1  -7 1231.84 183.592   3
   5  -1   8 1604.32 219.995   5
   5  -1   8 1449.32 253.965   1
   5  -1   9 272.788 121.956   1
   5  -1   9 125.443 44.5935   5
   5  -1  10 10094.1 568.307   5
   5  -1  10 9146.11 686.312   1
   5  -1  11 13.7010 66.5187   5
   5  -1  11 35.3952 21.3160   1
   5  -1  12 3151.84 429.237   1
   5  -1  12 3952.39 403.353   5
  -5   0  10-20.9219 4.08382   2
  -5   0   9 1690.97 312.735   2
  -5   0   8 8865.92 668.237   2
  -5   0   7 462.367 164.847   2
   5   0  -7 390.885 127.792   3
   5   0  -6 6721.03 487.436   3
  -5   0   6 6408.52 508.884   2
  -5   0   5 439.730 114.077   2
   5   0  -5 644.267 135.350   3
  -5   0   4 3385.16 323.212   2
   5   0  -3 36342.4 959.304   4
  -5   0   3 33235.8 902.510   2
   5   0  -2 4369.35 307.949   1
   5   0  -2 4091.96 301.959   4
  -5   0   2 4227.56 291.889   2
   5   0  -1 41238.6 895.336   4
  -5   0   1 40515.4 749.942   2
   5   0   0 34307.2 910.441   1
  -5   0   0 32971.8 580.106   2
   5   0   1 27749.2 833.735   1
   5   0   1 27050.9 727.459   4
   5   0   2 1724.63 215.440   1
   5   0   2 1702.75 186.827   4
   5   0   3 23225.0 815.118   1
   5   0   3 21599.3 642.247   4
   5   0   4 10274.8 479.630   4
  -5   0  -4 11232.3 510.300   3
   5   0   4 11034.8 586.499   1
   5   0   5 4049.61 309.462   4
  -5   0  -5 4018.40 312.992   3
   5   0   5 4026.15 368.736   1
  -5   0  -6 47519.4 1075.09   3
   5   0   6 48060.5 1304.46   1
   5   0   7 2157.95 256.191   5
  -5   0  -7 2606.66 274.836   3
   5   0   7 2556.59 317.213   1
   5   0   8 32089.9 988.297   5
  -5   0  -8 30974.6 969.549   3
   5   0   8 29102.6 1111.48   1
   5   0   9 21610.8 823.835   5
   5   0   9 19393.7 933.473   1
   5   0  10 954.892 216.747   1
   5   0  10 1071.63 187.649   5
   5   0  11 10439.7 601.523   5
   5   0  11 6180.05 551.224   1
   5   0  12 3644.50 376.290   5
  -5  -1  10 789.741 240.687   2
  -5  -1   9 1196.67 276.186   2
  -5  -1   8 1635.07 296.799   2
  -5  -1   7 711.010 173.015   2
  -5  -1   6 16311.4 785.811   2
  -5  -1   5 136.476 81.9543   2
  -5  -1   4 15607.1 651.300   2
  -5  -1   3 5862.80 372.276   2
   5   1  -2 3742.85 289.159   4
   5   1  -2 2920.82 252.084   1
  -5  -1   2 3449.86 267.276   2
   5   1  -1 74837.3 1189.73   4
  -5  -1   1 74668.4 1080.39   2
   5   1   0 7692.11 426.974   1
   5   1   0 6643.38 345.332   4
  -5  -1   0 6782.84 285.588   2
   5   1   1 12200.0 447.288   4
  -5  -1  -1 13074.4 307.891   2
   5   1   2 25717.6 839.067   1
   5   1   2 23693.1 645.748   4
   5   1   3-0.13015 25.1236   1
  -5  -1  -3 58.6612 27.6254   3
   5   1   3 2.11158 26.9089   4
   5   1   4 16191.7 670.362   1
   5   1   4 15879.3 559.084   4
  -5  -1  -4 16153.4 608.833   3
   5   1   5 15407.2 691.994   1
   5   1   5 14855.4 558.830   4
  -5  -1  -5 15454.9 606.400   3
   5   1   6 1350.01 215.719   1
   5   1   6 920.468 156.124   5
  -5  -1  -6 1215.11 185.629   3
  -5  -1  -7 40919.7 1039.53   3
   5   1   7 42056.9 1258.02   1
   5   1   8 34293.5 1020.92   5
  -5  -1  -8 32590.6 1024.29   3
   5   1   8 31552.7 1123.85   1
   5   1   9 1046.72 172.892   5
  -5  -1  -9 1019.33 177.668   3
   5   1   9 1083.91 219.672   1
   5   1  10 6411.83 481.320   5
   5   1  10 5419.55 507.702   1
   5   1  11 6590.57 499.708   5
   5   1  11 4192.59 459.878   1
   5   1  12 1030.85 195.059   5
   5   1  13 4881.57 456.098   5
  -5  -2  10 783.495 251.206   2
  -5  -2   9 399.081 132.029   2
  -5  -2   8 4891.57 525.204   2
  -5  -2   7 5522.19 516.789   2
  -5  -2   6-90.8070 53.8645   2
  -5  -2   5 11417.5 631.995   2
  -5  -2   4 17361.6 709.704   2
   5   2  -3 220.544 72.4960   1
  -5  -2   3 107.177 52.2527   2
  -5  -2   2 59713.1 1110.79   2
   5   2  -2 45497.9 1007.79   1
   5   2  -1 424.737 88.8918   1
   5   2  -1 380.142 94.9836   4
  -5  -2   1 443.478 86.2819   2
   5   2   0 34365.6 750.941   4
  -5  -2   0 34319.3 681.727   2
  -5  -2  -1 35387.8 605.823   2
   5   2   1 34392.1 719.199   4
  -5  -2  -1 35779.5 877.013   3
   5   2   2 2324.08 194.854   4
   5   2   2 2538.48 258.901   1
  -5  -2  -2 2251.46 224.661   3
  -5  -2  -2 2289.05 138.635   2
  -5  -2  -3 5890.24 222.826   2
   5   2   3 5363.03 292.653   4
   5   2   3 5310.95 373.906   1
  -5  -2  -3 5592.92 354.145   3
  -5  -2  -4 228.410 87.1517   3
   5   2   4 174.287 39.7499   1
   5   2   4 207.976 64.6807   4
   5   2   5 28.5228 18.6584   1
   5   2   5 54.7438 18.3609   4
   5   2   6 32456.7 1027.69   1
  -5  -2  -6 30738.3 917.092   3
   5   2   7 4196.46 390.460   1
   5   2   7 3004.30 291.290   5
  -5  -2  -7 3904.41 355.838   3
  -5  -2  -8 276.827 105.307   3
   5   2   8 282.252 73.7461   5
   5   2   8 501.102 140.803   1
   5   2   9 3109.94 315.061   5
  -5  -2  -9 2713.61 323.694   3
   5   2   9 2850.34 347.908   1
   5   2  10 18042.2 799.619   5
   5   2  10 15547.9 839.635   1
   5   2  11 256.749 77.5044   5
   5   2  11 355.345 142.820   1
   5   2  12 1243.17 201.072   5
   5   2  13 253.123 121.597   5
  -5  -3  10 220.066 123.038   2
  -5  -3   9 7883.25 710.749   2
  -5  -3   8 5201.14 546.687   2
  -5  -3   7 8666.58 653.386   2
  -5  -3   6 20074.3 922.172   2
  -5  -3   5 10915.1 640.239   2
  -5  -3   4 3361.78 324.340   2
  -5  -3   3 37523.0 1028.37   2
   5   3  -2 6934.30 429.803   1
  -5  -3   2 8709.64 438.691   2
  -5  -3   1 12901.4 490.071   2
   5   3  -1 13440.0 576.921   1
  -5  -3   0 22254.3 594.626   2
   5   3   0 22665.1 618.956   4
   5   3   0 22502.5 735.156   1
  -5  -3   0 23355.2 739.031   3
  -5  -3  -1 8766.66 360.362   2
   5   3   1 7738.57 331.959   4
   5   3   1 8680.46 463.059   1
  -5  -3  -1 8307.18 441.646   3
   5   3   2 17004.9 490.159   4
   5   3   2 17738.8 680.116   1
  -5  -3  -2 17429.4 629.856   3
  -5  -3  -3 65518.7 940.002   2
   5   3   3 64079.6 943.077   4
   5   3   3 63613.8 1286.07   1
  -5  -3  -3 62345.8 1204.11   3
  -5  -3  -4 103.934 62.2770   3
   5   3   4 77.9299 45.1520   4
   5   3   4-37.9569 23.1269   1
  -5  -3  -4 85.5319 36.9978   2
   5   3   5 41461.4 1122.75   1
  -5  -3  -5 39804.1 1036.10   3
   5   3   6 6982.91 494.199   1
  -5  -3  -6 7076.71 463.326   3
  -5  -3  -7 45.2388 55.6852   3
   5   3   7 253.311 96.2033   1
   5   3   8 11181.4 653.761   1
   5   3   8 12123.9 591.090   5
  -5  -3  -8 10753.9 613.156   3
   5   3   9 26859.3 1077.04   1
   5   3   9 27455.5 922.792   5
  -5  -3  -9 25692.6 997.038   3
  -5  -3 -10 739.474 174.414   3
   5   3  10 742.652 168.750   5
   5   3  10 790.412 199.728   1
  -5  -3 -11 8393.18 628.334   3
   5   3  11 8548.38 656.492   1
   5   3  12 3475.98 383.174   5
   5   3  13 870.798 192.795   5
  -5  -4   9 141.852 96.8635   2
  -5  -4   8 4119.28 503.253   2
  -5  -4   7 12522.3 823.426   2
  -5  -4   6 4088.40 442.883   2
  -5  -4   5 51.2654 30.6005   2
  -5  -4   4 7233.05 483.249   2
  -5  -4   3 8491.25 462.999   2
  -5  -4   3 11126.1 546.864   3
  -5  -4   2 22.9056 21.1803   3
  -5  -4   2 213.213 76.4442   2
  -5  -4   1 12269.9 516.216   2
  -5  -4   1 12003.8 557.297   3
   5   4   0 2717.48 278.295   1
  -5  -4   0 2283.73 207.213   2
  -5  -4   0 2405.73 247.556   3
  -5  -4  -1 676.239 114.480   2
   5   4   1 797.593 100.112   4
  -5  -4  -1 855.211 146.529   3
   5   4   1 897.046 148.964   1
   5   4   2 30186.8 576.149   4
  -5  -4  -2 31446.4 874.328   3
   5   4   2 31783.0 906.811   1
  -5  -4  -3 2949.78 232.510   2
   5   4   3 2813.75 275.331   1
  -5  -4  -3 2577.97 262.658   3
  -5  -4  -4 4398.40 285.363   2
   5   4   4 4113.09 348.478   1
  -5  -4  -4 4178.45 332.970   3
  -5  -4  -5 110.206 51.6344   3
  -5  -4  -5 214.891 71.9546   2
   5   4   5 244.153 79.0175   1
   5   4   6 6741.42 490.091   1
  -5  -4  -6 6506.98 455.099   3
   5   4   7 18790.0 824.239   1
  -5  -4  -7 17930.0 772.970   3
  -5  -4  -8 82.7667 57.0036   3
   5   4   8 79.6707 58.6215   1
   5   4   9 2480.31 328.691   1
  -5  -4  -9 3409.87 375.975   3
   5   4  10 14802.7 833.309   1
   5   4  10 15682.6 724.831   5
  -5  -4 -10 15469.1 841.312   3
   5   4  11 3271.45 355.970   5
  -5  -4 -11 2110.57 327.659   3
   5   4  12 5150.13 469.677   5
  -5  -4 -12 3546.00 397.597   3
   5   4  13 4732.01 470.102   5
  -5  -5   9 3910.12 523.974   2
  -5  -5   8 1550.48 306.279   2
  -5  -5   7 758.446 203.107   2
  -5  -5   6 9982.49 651.576   2
  -5  -5   5 16528.7 786.641   2
  -5  -5   4 5606.67 440.744   2
  -5  -5   3 8917.64 519.989   2
  -5  -5   2 14465.8 626.736   2
  -5  -5   2 16918.5 680.939   3
  -5  -5   1 3705.17 296.948   2
  -5  -5   1 2632.34 271.688   3
  -5  -5   0 1772.15 199.726   2
  -5  -5   0 1820.71 216.444   3
   5   5   1 28119.8 908.231   1
  -5  -5  -1 26551.2 751.757   2
  -5  -5  -1 28476.0 868.875   3
   5   5   2 2227.07 252.163   1
  -5  -5  -2 2363.38 230.633   2
  -5  -5  -2 2080.18 234.768   3
  -5  -5  -3 26225.6 753.195   2
  -5  -5  -3 24986.8 823.494   3
   5   5   3 24202.9 832.267   1
  -5  -5  -4 19420.9 682.860   2
   5   5   4 17190.0 722.731   1
  -5  -5  -4 18285.8 749.994   3
  -5  -5  -5 1533.11 192.108   2
   5   5   5 1709.97 236.025   1
  -5  -5  -5 1843.81 239.050   3
  -5  -5  -6 27028.9 832.713   2
   5   5   6 29012.2 993.049   1
  -5  -5  -6 28793.8 974.837   3
   5   5   7 14097.6 755.171   1
  -5  -5  -7 13037.3 688.479   3
   5   5   8 3814.81 400.945   1
  -5  -5  -8 3167.43 365.353   3
   5   5   9 23471.9 1052.17   1
  -5  -5  -9 22903.6 1011.93   3
   5   5  10 9652.31 681.489   1
  -5  -5 -10 10139.5 697.784   3
  -5  -5 -11 4628.62 473.988   3
   5   5  12 2800.30 339.800   5
  -5  -5 -12 2087.22 322.164   3
  -5  -6   8 288.078 137.999   2
  -5  -6   7 1019.60 241.243   2
  -5  -6   6 13154.9 803.515   2
  -5  -6   5 6049.86 512.021   2
  -5  -6   4 20006.2 868.845   2
  -5  -6   3 41825.6 1213.75   2
  -5  -6   2 71.2424 118.841   2
  -5  -6   1 5162.58 378.197   2
  -5  -6   1 6828.77 448.794   3
  -5  -6   0 5462.50 391.389   2
  -5  -6   0 3898.58 332.760   3
  -5  -6  -1 7888.40 448.951   2
  -5  -6  -1 7287.65 462.540   3
  -5  -6  -2 49829.1 1186.92   2
  -5  -6  -2 48367.9 1229.87   3
   5   6   3 25641.7 918.640   1
  -5  -6  -3 24958.7 797.984   2
  -5  -6  -3 26657.6 925.403   3
  -5  -6  -4 133.098 51.9155   3
   5   6   4 100.922 70.3740   1
  -5  -6  -4 44.1712 16.2844   2
  -5  -6  -5 20406.1 758.601   2
  -5  -6  -5 21092.8 855.367   3
   5   6   5 20465.3 846.301   1
  -5  -6  -6 53787.9 1256.71   2
   5   6   6 57586.8 1467.72   1
  -5  -6  -6 58487.4 1459.41   3
  -5  -6  -7 1680.86 229.034   2
   5   6   7 1715.79 258.725   1
  -5  -6  -7 1499.03 244.005   3
   5   6   8 8699.85 630.700   1
  -5  -6  -8 8545.95 610.821   3
  -5  -6  -9 669.864 167.806   3
   5   6   9 817.700 193.986   1
   5   6  10 3613.55 432.539   1
  -5  -6 -10 4138.57 462.986   3
  -5  -6 -11 5404.53 504.910   3
  -5  -6 -12 2946.37 390.214   3
  -5  -7   7 3700.32 471.048   2
  -5  -7   6 1163.19 243.161   2
  -5  -7   5 8622.12 647.249   2
  -5  -7   4 15013.9 798.894   2
  -5  -7   3 229.494 75.6880   2
  -5  -7   2 12502.2 658.711   2
  -5  -7   1 23357.9 900.299   2
  -5  -7   0 3495.46 313.129   2
  -5  -7   0 4480.10 386.854   3
  -5  -7  -1 27801.6 893.320   2
  -5  -7  -1 31974.3 1011.48   3
  -5  -7  -2 15313.1 654.534   2
  -5  -7  -2 16201.8 730.265   3
   5   7   3 5588.26 456.170   1
  -5  -7  -3 5336.57 401.771   2
  -5  -7  -3 5457.98 428.612   3
   5   7   4 27841.1 1018.12   1
  -5  -7  -4 26530.6 903.971   2
  -5  -7  -4 28884.7 1013.72   3
  -5  -7  -5 8564.03 526.504   2
  -5  -7  -5 9006.33 589.210   3
   5   7   5 8392.61 556.458   1
  -5  -7  -6 2689.56 317.824   2
  -5  -7  -6 3190.75 366.658   3
   5   7   6 2733.04 325.072   1
  -5  -7  -7 2213.56 286.960   2
   5   7   7 2658.91 334.539   1
  -5  -7  -7 2580.07 331.617   3
   5   7   8 1274.09 245.176   1
  -5  -7  -8 1512.02 264.124   3
   5   7   9 4124.67 466.861   1
  -5  -7  -9 4207.30 468.476   3
  -5  -7 -10 9661.48 696.275   3
  -5  -7 -11 106.922 58.5811   3
  -5  -7 -12 78.0783 46.9075   3
  -5  -8   6 423.158 136.747   2
  -5  -8   5 8654.43 667.554   2
  -5  -8   4-103.660 93.7621   2
  -5  -8   3 12592.6 725.647   2
  -5  -8   2 6552.75 521.458   2
  -5  -8   1 4399.07 407.124   2
  -5  -8   0 110.745 24.2186   2
  -5  -8  -1 308.185 99.4279   3
  -5  -8  -1 260.901 105.664   2
  -5  -8  -2 3373.35 327.216   2
  -5  -8  -2 2940.29 323.192   3
  -5  -8  -3 21569.6 879.020   2
  -5  -8  -3 23468.9 951.047   3
   5   8   4 1435.86 243.267   1
  -5  -8  -4 1633.13 244.104   2
  -5  -8  -4 1769.66 270.367   3
  -5  -8  -5 5533.00 461.661   2
  -5  -8  -5 6099.75 516.355   3
   5   8   5 5511.70 482.769   1
  -5  -8  -6 12612.0 701.741   2
   5   8   6 11400.5 705.331   1
  -5  -8  -7 875.846 214.240   3
   5   8   7 772.812 179.294   1
  -5  -8  -7 607.296 171.652   2
  -5  -8  -8 113.707 51.2304   3
  -5  -8  -8 132.481 74.1899   2
   5   8   8 52.1519 63.5910   1
   5   8   9 8893.00 676.890   1
  -5  -8  -9 8868.06 675.464   3
  -5  -8 -10 2260.26 359.044   3
  -5  -8 -11 2892.44 416.814   3
  -5  -9   5 1036.81 232.044   2
  -5  -9   4 1151.66 256.185   2
  -5  -9   3 8912.72 676.197   2
  -5  -9   2 115.514 90.1994   2
  -5  -9   1 3598.12 391.157   2
  -5  -9   0 7050.80 530.166   2
  -5  -9  -1 1702.09 269.074   2
  -5  -9  -2 13313.0 685.163   2
  -5  -9  -2 18045.2 897.956   3
  -5  -9  -3 4322.85 428.925   2
  -5  -9  -3 3238.14 382.883   3
  -5  -9  -4 174.273 79.7725   3
  -5  -9  -4 55.2861 43.4463   2
   5   9   5 20915.8 995.690   1
  -5  -9  -5 20201.0 946.096   2
  -5  -9  -5 21939.4 1043.43   3
  -5  -9  -6 12361.1 810.186   3
   5   9   6 10990.7 712.896   1
  -5  -9  -7 336.535 120.991   2
   5   9   7 537.378 161.340   1
  -5  -9  -7 421.103 128.208   3
  -5  -9  -8 11617.4 748.092   2
   5   9   8 11679.5 792.596   1
  -5  -9  -8 12779.7 796.381   3
   5   9   9 6862.64 613.544   1
  -5  -9  -9 4986.44 514.127   3
  -5  -9 -10 3038.50 436.842   3
  -5 -10   4 1486.65 298.448   2
  -5 -10   3 175.417 92.9064   2
  -5 -10   2 1796.83 292.193   2
  -5 -10   1 3277.85 390.183   2
  -5 -10   0 259.145 85.0290   2
  -5 -10  -1 9362.00 637.554   2
  -5 -10  -2 11571.6 728.284   2
  -5 -10  -3 8102.22 627.753   2
  -5 -10  -3 7875.58 637.740   3
  -5 -10  -4 10768.5 711.748   2
  -5 -10  -4 7347.76 606.465   3
   5  10   5-93.4990 68.2802   1
  -5 -10  -5 74.0140 114.298   2
  -5 -10  -5-8.21435 8.71792   3
   5  10   6 945.581 219.171   1
  -5 -10  -6 751.099 207.551   2
  -5 -10  -6 722.716 186.473   3
  -5 -10  -7 7712.15 639.134   2
  -5 -10  -7 6595.17 591.054   3
  -5 -10  -8 4191.75 482.428   2
   5  10   8 4467.88 492.402   1
  -5 -10  -9 152.802 40.1285   3
  -5 -11   2 1333.51 271.920   2
  -5 -11   1 700.899 193.373   2
  -5 -11   0 2395.31 387.358   2
  -5 -11  -1 4860.06 488.009   2
  -5 -11  -2 254.681 94.8130   2
  -5 -11  -3 7616.68 631.988   2
  -5 -11  -4 193.361 71.8109   2
   5  11   5 503.288 172.761   1
  -5 -11  -5 332.238 128.588   3
   5  11   6 3118.49 429.163   1
  -5 -11  -6 4346.98 520.184   2
  -5 -11  -6 2953.89 412.827   3
   5  11   7 587.435 178.437   1
  -5 -11  -7 909.823 244.301   2
  -5 -11  -7 332.397 142.900   3
  -5 -12  -1 100.698 56.5800   2
  -5 -12  -2 16366.3 1010.68   2
  -5 -12  -3 83.6375 74.1593   2
  -5 -12  -4 419.332 178.054   2
   6  -9  -3 2435.58 406.227   3
   6  -9  -2 1257.80 262.765   4
   6  -9  -2 931.487 236.669   3
   6  -9  -1 1827.14 332.787   4
   6  -9   0 9911.16 756.122   4
   6  -9   1 717.791 190.068   4
   6  -9   2 1300.88 267.144   4
   6  -9   2 1115.53 270.794   1
   6  -8  -5 3154.06 427.006   4
   6  -8  -5 2061.80 374.600   3
   6  -8  -4 3668.35 457.567   4
   6  -8  -4 2043.11 365.459   3
   6  -8  -3 667.444 189.622   4
   6  -8  -3 416.942 173.569   3
   6  -8  -2 1509.13 275.230   4
   6  -8  -2 1099.40 266.378   3
   6  -8  -1 4926.07 497.696   4
   6  -8  -1 4626.53 536.531   3
   6  -8   0 1385.69 276.785   4
   6  -8   1 2559.24 376.221   4
   6  -8   1 4032.81 481.563   1
   6  -8   2 7138.23 588.064   4
   6  -8   2 7181.43 648.430   1
   6  -8   3 229.690 113.965   4
   6  -8   3 176.340 103.497   1
   6  -8   4 3926.76 458.199   4
   6  -8   4 3677.77 488.413   1
   6  -8   5 1579.16 329.786   1
   6  -7  -6 4632.97 507.038   4
   6  -7  -6 3688.15 483.801   3
   6  -7  -5 2661.07 397.253   4
   6  -7  -5 1865.23 340.657   3
   6  -7  -4 1345.51 271.659   4
   6  -7  -4 1057.33 251.516   3
   6  -7  -3 6867.55 587.479   4
   6  -7  -3 9428.08 724.344   3
   6  -7  -2 10225.5 703.159   4
   6  -7  -2 8397.37 682.992   3
   6  -7  -1 2498.19 350.130   4
   6  -7  -1 1830.91 330.553   3
   6  -7   0 2505.14 340.718   4
   6  -7   1 2100.41 324.772   4
   6  -7   1 1488.22 275.122   1
   6  -7   2 55.1538 74.5888   4
   6  -7   2 94.4745 89.6802   1
   6  -7   3 5487.74 519.575   4
   6  -7   3 4315.19 494.330   1
   6  -7   4 10667.7 728.674   4
   6  -7   4 11565.9 830.503   1
   6  -7   5 138.465 97.4029   1
   6  -7   6 3117.66 467.732   1
   6  -7   7 661.072 156.534   5
   6  -7   7 472.589 184.009   1
   6  -6  -7 4537.34 490.904   4
   6  -6  -7 6319.84 633.608   3
   6  -6  -6 2749.04 365.996   4
   6  -6  -6 3432.98 440.608   3
   6  -6  -5 64.6174 50.3521   4
   6  -6  -5 94.2997 62.3858   3
   6  -6  -4 18056.9 955.899   4
   6  -6  -4 13925.4 856.054   3
   6  -6  -3 14803.5 836.230   4
   6  -6  -3 11963.7 781.526   3
   6  -6  -2 307.348 119.757   4
   6  -6  -2 24.3305 42.4698   3
   6  -6  -1 5007.43 468.944   4
   6  -6  -1 4052.21 458.901   3
   6  -6   0 2223.77 311.141   4
   6  -6   1 3246.20 374.397   4
   6  -6   1 1980.43 299.092   1
   6  -6   2 4049.71 413.050   4
   6  -6   2 3161.11 392.880   1
   6  -6   3 7078.67 558.726   4
   6  -6   3 6412.28 567.076   1
   6  -6   4 94.9906 84.0093   4
   6  -6   4 110.070 115.583   1
   6  -6   5 11483.8 621.267   5
   6  -6   5 9402.36 657.871   4
   6  -6   5 9340.62 731.181   1
   6  -6   6 1228.72 210.081   5
   6  -6   6 546.408 167.092   1
   6  -6   7 0.18386 58.0493   5
   6  -6   7 87.1409 47.6119   1
   6  -6   8 3010.09 346.199   5
   6  -6   8 2889.99 446.637   1
   6  -5  -8 1362.36 264.419   4
   6  -5  -8 1505.64 316.852   3
  -6   5   8 2111.34 391.964   2
   6  -5  -7 1227.07 258.814   4
   6  -5  -7 984.840 233.645   3
   6  -5  -6 3264.43 399.151   4
   6  -5  -6 2500.44 358.114   3
   6  -5  -5 7132.74 558.656   4
   6  -5  -5 6536.01 568.995   3
   6  -5  -4 31017.4 1122.42   4
   6  -5  -4 28680.3 1167.54   3
   6  -5  -3 1473.32 247.887   4
   6  -5  -3 1002.25 219.706   3
   6  -5  -2 26888.7 1048.62   4
   6  -5  -2 24887.4 1064.00   3
   6  -5  -1 358.988 120.477   4
   6  -5  -1 237.043 100.437   3
   6  -5   0 3249.82 361.773   4
   6  -5   0 2867.11 325.596   1
   6  -5   1 10024.0 609.275   4
   6  -5   1 6686.98 514.874   1
   6  -5   2 21838.7 903.678   4
   6  -5   2 21387.2 960.762   1
   6  -5   3 873.566 177.565   4
   6  -5   3 751.556 194.742   1
   6  -5   4 19150.9 877.682   4
   6  -5   4 18511.2 951.739   1
   6  -5   5 3642.19 342.001   5
   6  -5   5 2903.06 339.134   4
   6  -5   5 2965.90 393.380   1
   6  -5   6 1545.91 229.086   5
   6  -5   6 1773.82 317.792   1
   6  -5   7 5015.56 415.647   5
   6  -5   7 4198.65 507.160   1
   6  -5   8 4920.91 432.894   5
   6  -5   8 5359.96 574.474   1
   6  -5   9 651.045 159.674   5
   6  -5   9 531.237 207.445   1
   6  -4  -9 3521.90 451.066   4
   6  -4  -9 3285.76 458.410   3
  -6   4   9 3100.76 475.222   2
   6  -4  -8 1111.77 245.788   4
   6  -4  -8 1203.13 266.267   3
  -6   4   8 1705.03 324.007   2
  -6   4   7 688.047 173.738   2
   6  -4  -7 1060.08 224.830   4
   6  -4  -7 992.743 235.194   3
   6  -4  -6 1460.34 259.199   4
   6  -4  -6 1129.96 247.705   3
   6  -4  -5 2680.20 331.054   4
   6  -4  -5 2580.30 349.528   3
   6  -4  -4 4250.60 411.240   4
   6  -4  -4 3906.84 414.147   3
   6  -4  -3 12829.9 671.521   4
   6  -4  -3 12280.6 731.589   3
   6  -4  -2 6064.27 462.911   4
   6  -4  -2 5639.97 501.677   3
   6  -4  -1 67.5485 31.9228   4
   6  -4   0 1614.84 238.741   4
   6  -4   0 1745.64 241.362   1
   6  -4   1 4215.92 385.122   4
   6  -4   1 3057.58 334.252   1
   6  -4   2 3389.99 336.448   4
   6  -4   2 3139.27 353.985   1
   6  -4   3 1231.22 205.884   4
   6  -4   3 1212.29 225.217   1
   6  -4   4 9737.21 600.130   4
   6  -4   4 9140.53 642.290   1
   6  -4   5 11741.0 685.006   4
   6  -4   5 11540.8 743.915   1
   6  -4   6 9656.51 564.314   5
   6  -4   6 10536.5 734.839   1
   6  -4   7 1445.35 231.666   5
   6  -4   7 1805.63 317.399   1
   6  -4   8 1718.11 256.731   5
   6  -4   8 1859.48 327.900   1
   6  -4   9 9211.13 584.036   5
   6  -4   9 5013.91 546.144   1
   6  -4  10 83.9232 68.9248   5
   6  -4  10 85.6899 58.4309   1
  -6   3   9 1182.15 279.676   2
   6  -3  -9 707.159 195.414   4
   6  -3  -9 1031.51 247.607   3
  -6   3   8 29.4683 72.8477   2
   6  -3  -8-74.8476 64.5326   4
   6  -3  -8 18.1980 34.0784   3
   6  -3  -7 16051.8 856.701   4
   6  -3  -7 14146.0 846.808   3
   6  -3  -6 1176.82 217.914   4
  -6   3   6 1158.11 235.746   2
   6  -3  -6 1011.03 210.384   3
  -6   3   5 611.550 188.451   2
   6  -3  -5 856.865 179.174   4
   6  -3  -5 519.191 158.706   3
   6  -3  -4 5634.89 449.813   4
   6  -3  -4 5217.61 466.494   3
   6  -3  -3 24156.7 889.660   4
   6  -3  -3 24482.1 1004.71   3
   6  -3  -2 64.9564 55.4815   4
   6  -3  -2-64.6919 65.8211   3
   6  -3  -1 24043.3 881.549   4
   6  -3   0 15859.6 707.477   4
   6  -3   0 15787.1 711.130   1
   6  -3   1 57.0848 33.1310   1
   6  -3   1 98.5444 40.6160   4
   6  -3   2 5046.26 389.101   4
   6  -3   2 5099.69 429.197   1
   6  -3   3 9061.29 532.917   4
   6  -3   3 9277.64 603.547   1
   6  -3   4 51241.9 1328.25   4
   6  -3   4 50352.3 1446.26   1
   6  -3   5 65025.7 1527.78   4
   6  -3   5 65014.3 1705.33   1
   6  -3   6 1102.23 191.208   5
   6  -3   6 877.314 173.716   4
   6  -3   6 1310.98 260.635   1
   6  -3   7 51.8725 81.0927   5
   6  -3   7-29.9561 80.6832   1
   6  -3   8 8707.90 563.442   5
   6  -3   8 7566.64 638.974   1
   6  -3   9 2738.41 315.815   5
   6  -3   9 2186.42 354.606   1
   6  -3  10 8465.06 578.418   5
   6  -3  10 4247.17 508.475   1
   6  -3  11 6430.78 524.303   5
   6  -3  11 5643.98 604.383   1
  -6   2   9 68.3204 91.3442   2
   6  -2  -9 41.2921 34.4230   4
   6  -2  -8 13360.4 835.766   3
  -6   2   8 13732.1 881.400   2
   6  -2  -7 3388.95 416.246   4
   6  -2  -7 2781.24 373.540   3
  -6   2   7 2709.10 380.999   2
   6  -2  -6 4613.68 441.198   4
   6  -2  -6 3693.84 414.330   3
  -6   2   6 3606.08 423.288   2
  -6   2   5 266.289 134.143   2
   6  -2  -5 249.145 96.6023   4
   6  -2  -5 206.807 87.8690   3
   6  -2  -4 18771.8 777.239   4
   6  -2  -4 19493.4 887.431   3
  -6   2   4 18101.9 784.710   2
  -6   2   3 43.4266 29.4316   2
   6  -2  -3 8.48464 28.5748   3
   6  -2  -2 30388.8 929.755   4
   6  -2  -1 26864.5 847.551   4
   6  -2  -1 32119.5 972.421   1
   6  -2   0 2027.48 247.323   4
   6  -2   0 1254.18 204.304   1
   6  -2   1 15491.0 669.176   4
   6  -2   1 12732.1 648.755   1
   6  -2   2 2973.94 292.463   4
   6  -2   2 2614.20 300.976   1
   6  -2   3 1563.30 203.586   4
   6  -2   3 1380.87 231.281   1
   6  -2   4 27484.6 917.651   4
   6  -2   4 28808.8 1062.99   1
   6  -2   5 9319.56 467.184   5
   6  -2   5 8436.58 525.055   4
   6  -2   5 8805.71 616.695   1
  -6   2  -5 7705.92 489.727   3
   6  -2   6 13728.6 681.494   4
   6  -2   6 14642.1 815.345   1
  -6   2  -6 14979.3 695.718   3
   6  -2   7 1601.33 228.498   5
   6  -2   7 1826.01 303.858   1
   6  -2   8 759.838 209.616   1
   6  -2   8 872.818 173.774   5
   6  -2   9 2608.22 318.641   5
   6  -2   9 2337.85 367.382   1
   6  -2  10 8750.96 558.014   5
   6  -2  10 8015.67 693.657   1
   6  -2  11-52.0837 41.1352   5
   6  -2  11 193.110 93.6295   1
  -6   1   9 11248.8 822.957   2
   6  -1  -8 11192.4 743.633   3
  -6   1   8 7237.84 618.655   2
   6  -1  -7 3803.14 428.630   4
   6  -1  -7 4017.97 423.580   3
  -6   1   7 2669.34 379.106   2
   6  -1  -6 23474.1 991.038   4
   6  -1  -6 21138.7 957.937   3
  -6   1   6 21210.5 993.652   2
  -6   1   5 41.6489 50.2129   2
   6  -1  -5 201.750 93.4154   4
   6  -1  -5 81.5523 69.0297   3
   6  -1  -4 6634.50 463.660   4
  -6   1   4 6330.02 466.986   2
   6  -1  -3 31520.2 947.774   4
  -6   1   3 30391.4 940.133   2
   6  -1  -2 12259.8 575.118   4
   6  -1  -1 6046.28 389.060   4
   6  -1  -1 7201.04 454.356   1
   6  -1   0 9784.54 485.310   4
   6  -1   0 7647.54 479.303   1
   6  -1   1 11370.3 540.540   4
   6  -1   1 11641.4 605.560   1
   6  -1   2 1607.61 211.970   4
   6  -1   2 1645.60 235.472   1
   6  -1   3 7842.97 443.389   4
   6  -1   3 7534.40 508.954   1
   6  -1   4 602.393 148.728   1
   6  -1   4 612.901 125.794   4
   6  -1   5 13386.8 540.220   5
   6  -1   5 11793.6 572.172   4
   6  -1   5 12890.9 725.942   1
  -6   1  -5 11955.0 590.523   3
  -6   1  -6 453.377 125.597   3
   6  -1   6 469.553 115.924   5
   6  -1   6 564.946 161.989   1
   6  -1   6 451.354 113.203   4
   6  -1   7 832.302 159.476   5
   6  -1   7 1114.29 236.309   1
  -6   1  -7 1267.18 199.483   3
   6  -1   8 85.3613 35.4353   1
   6  -1   8 213.368 58.2070   5
   6  -1   9 12430.9 633.990   5
   6  -1   9 11276.5 771.220   1
   6  -1  10 1159.41 208.263   5
   6  -1  10 1140.57 262.066   1
   6  -1  11 6573.81 497.551   5
   6  -1  11 5539.39 579.109   1
   6  -1  12 1663.52 263.150   5
   6  -1  12 1278.85 273.422   1
  -6   0   9 1437.77 285.714   2
  -6   0   8 1883.78 307.810   2
  -6   0   7 9437.01 674.046   2
  -6   0   6 2152.93 311.898   2
  -6   0   5 391.941 115.965   2
   6   0  -5 358.308 119.492   4
   6   0  -4 31577.3 1035.16   4
  -6   0   4 24960.9 855.167   2
   6   0  -3 7575.05 468.100   4
  -6   0   3 6849.56 410.341   2
   6   0  -2 22415.1 755.213   4
  -6   0   2 21819.0 677.298   2
   6   0  -1 414.792 107.156   4
   6   0  -1 325.936 98.2625   1
   6   0   0 259.859 72.8297   4
   6   0   0 198.116 71.2422   1
   6   0   1 477.802 115.121   4
   6   0   1 472.890 100.337   1
   6   0   2 26070.1 907.844   1
   6   0   2 25876.1 786.008   4
   6   0   3 32139.0 1037.90   1
   6   0   3 29797.5 831.840   4
   6   0   4 14048.8 598.237   4
  -6   0  -4 12898.7 608.470   3
   6   0   4 14860.2 737.786   1
   6   0   5 18547.2 663.681   4
  -6   0  -5 20610.1 781.891   3
   6   0   5 20901.3 893.043   1
  -6   0  -6 213.161 75.8576   3
   6   0   6 314.917 87.8535   5
   6   0   6 294.127 92.6354   4
   6   0   6 381.760 124.557   1
   6   0   7 2558.17 281.405   5
  -6   0  -7 3129.71 321.473   3
   6   0   7 3616.50 398.097   1
   6   0   8 18959.2 777.867   5
  -6   0  -8 18740.4 790.867   3
   6   0   8 19284.4 968.684   1
   6   0   9 2384.22 282.872   5
   6   0   9 1728.24 305.837   1
   6   0  10 4290.51 391.521   5
   6   0  10 3396.35 437.654   1
   6   0  11 2768.04 316.862   5
   6   0  11 2253.92 368.327   1
   6   0  12 143.702 91.5279   1
   6   0  12 229.323 86.6686   5
  -6  -1   9 1384.31 297.563   2
  -6  -1   8 9314.42 715.799   2
  -6  -1   7 1496.28 279.092   2
  -6  -1   6-9.83450 60.2476   2
  -6  -1   5 13814.0 720.154   2
  -6  -1   4 9248.78 538.745   2
   6   1  -3 6649.40 441.288   4
  -6  -1   3 6449.09 411.549   2
   6   1  -2 8876.48 473.310   4
  -6  -1   2 9059.57 447.043   2
   6   1  -1 77.6941 39.4536   1
   6   1  -1-2.00585 30.4855   4
  -6  -1   1 91.4176 43.2083   2
   6   1   0 26639.6 876.534   1
   6   1   0 27501.3 766.217   4
   6   1   1 45971.0 936.836   4
   6   1   1 58862.2 1344.85   1
   6   1   2 8349.95 498.671   1
   6   1   2 8520.00 429.330   4
   6   1   3 34163.6 1036.63   1
   6   1   3 33922.4 869.771   4
  -6  -1  -3 31532.1 925.036   3
   6   1   4 28815.1 978.685   1
   6   1   4 28601.3 803.609   4
  -6  -1  -4 29299.7 903.848   3
  -6  -1  -5 30.7723 15.6337   3
   6   1   5 58.1116 53.7071   5
   6   1   5 45.8755 33.9909   4
   6   1   5 103.533 62.7244   1
   6   1   6 8133.90 580.497   1
   6   1   6 8210.04 475.479   5
   6   1   6 6815.72 413.276   4
  -6  -1  -6 7069.50 465.181   3
   6   1   7 13170.6 642.504   5
  -6  -1  -7 14995.0 721.864   3
   6   1   7 15981.6 834.956   1
   6   1   8 4037.99 370.211   5
  -6  -1  -8 2850.60 329.699   3
   6   1   8 3494.35 401.077   1
  -6  -1  -9 13885.6 744.058   3
   6   1   9 13105.7 805.352   1
   6   1  10 9441.53 594.077   5
   6   1  10 8264.92 681.406   1
   6   1  11 402.425 131.599   1
   6   1  11 759.705 171.130   5
   6   1  12 1415.52 290.403   1
   6   1  12 1595.81 250.154   5
  -6  -2   9 967.990 253.445   2
  -6  -2   8 1956.46 330.868   2
  -6  -2   7 1032.33 230.494   2
  -6  -2   6 10797.6 694.332   2
  -6  -2   5 5861.90 477.935   2
  -6  -2   4 3312.89 333.157   2
  -6  -2   3 21112.1 759.042   2
   6   2  -2 1329.07 187.399   4
  -6  -2   2 1313.31 174.988   2
   6   2  -2 1240.96 186.590   1
   6   2  -1 20831.9 674.777   4
  -6  -2   1 22117.5 642.579   2
   6   2   0 8260.40 409.033   4
  -6  -2   0 7451.93 335.907   2
   6   2   1 770.645 117.530   4
   6   2   1 1165.46 188.053   1
   6   2   2 53858.0 1057.47   4
   6   2   2 54580.7 1269.62   1
  -6  -2  -2 51373.4 1156.24   3
   6   2   3 64827.7 1420.90   1
   6   2   3 65891.1 1191.29   4
  -6  -2  -3 61676.5 1296.77   3
   6   2   4 11594.1 489.748   4
  -6  -2  -4 12770.3 602.482   3
   6   2   5 24879.2 704.463   4
  -6  -2  -5 26390.9 903.485   3
   6   2   6 10557.3 636.644   1
   6   2   6 9202.38 503.933   5
  -6  -2  -6 10776.6 578.881   3
   6   2   7 3244.80 375.762   1
   6   2   7 2883.04 298.657   5
  -6  -2  -7 3231.50 328.280   3
   6   2   8 4011.70 431.559   1
   6   2   8 4817.78 409.093   5
  -6  -2  -8 3994.44 399.012   3
   6   2   9 8323.12 555.809   5
  -6  -2  -9 7100.40 532.799   3
   6   2   9 7042.57 594.074   1
  -6  -2 -10 282.691 107.687   3
   6   2  10 240.189 44.6453   5
   6   2  10 267.758 100.967   1
   6   2  11 7072.24 518.393   5
   6   2  11 3791.96 470.984   1
   6   2  12 1990.63 291.767   5
   6   2  12 1388.42 299.740   1
  -6  -3   9 718.937 199.330   2
  -6  -3   8-24.2664 25.2837   2
  -6  -3   7 10066.8 726.028   2
  -6  -3   6 984.331 222.074   2
  -6  -3   5 111.994 51.5705   2
  -6  -3   4 9677.36 594.659   2
  -6  -3   3 28798.3 923.909   2
  -6  -3   2 3020.97 263.747   2
   6   3  -2 3912.13 332.989   1
   6   3  -1 14462.7 603.903   4
  -6  -3   1 12179.0 500.632   2
   6   3   0 1598.82 174.822   4
  -6  -3   0 1798.04 176.974   2
   6   3   0 1943.23 234.833   1
  -6  -3   0 1563.18 207.651   3
   6   3   1 22528.3 635.886   4
  -6  -3  -1 24124.4 820.953   3
   6   3   2 11764.3 480.531   4
   6   3   2 11102.1 568.852   1
  -6  -3  -2 11059.9 563.706   3
   6   3   3 6143.66 335.803   4
   6   3   3 6643.69 464.039   1
  -6  -3  -3 6377.84 423.171   3
   6   3   4 14228.7 497.888   4
   6   3   4 16047.0 741.957   1
  -6  -3  -4 14329.3 654.909   3
   6   3   5 7395.53 515.067   1
  -6  -3  -5 7224.18 474.585   3
   6   3   6 6253.83 507.645   1
  -6  -3  -6 6027.14 441.593   3
   6   3   7 26133.9 1041.18   1
  -6  -3  -7 27353.2 1000.25   3
   6   3   8 12410.3 744.959   1
   6   3   8 14834.9 690.629   5
  -6  -3  -8 14338.2 751.712   3
   6   3   9 13612.7 826.804   1
   6   3   9 15690.2 746.670   5
  -6  -3  -9 15051.2 781.466   3
   6   3  10 13059.1 718.380   5
   6   3  10 12100.0 804.524   1
   6   3  11 1258.43 218.247   5
   6   3  11 748.694 206.268   1
  -6  -3 -11 1463.03 275.793   3
   6   3  12 182.823 43.0076   5
  -6  -4   8 4499.31 544.698   2
  -6  -4   7 1945.83 337.178   2
  -6  -4   6 2493.75 357.360   2
  -6  -4   5 22357.1 967.978   2
  -6  -4   4 4334.60 395.089   2
   6   4  -3 1230.05 203.046   1
  -6  -4   3 858.925 150.267   2
   6   4  -2 3760.29 342.210   1
  -6  -4   2 3554.18 304.812   2
  -6  -4   2 3726.21 339.315   3
  -6  -4   1 6443.51 393.534   2
   6   4  -1 6579.31 385.394   4
  -6  -4   1 4879.81 379.911   3
   6   4  -1 4814.83 379.696   1
  -6  -4   0 19645.0 630.430   2
   6   4   0 20051.3 624.944   4
   6   4   0 20817.5 773.356   1
  -6  -4   0 21516.4 791.247   3
  -6  -4  -1 8943.54 416.031   2
   6   4   1 8107.17 372.415   4
   6   4   1 8509.59 498.838   1
  -6  -4  -1 7944.41 469.755   3
  -6  -4  -2 2695.39 232.296   2
   6   4   2 2328.56 190.606   4
   6   4   2 3688.54 336.914   1
  -6  -4  -2 3783.18 335.316   3
   6   4   3 7023.40 474.336   1
  -6  -4  -3 6695.39 441.524   3
   6   4   4 15182.6 710.834   1
  -6  -4  -4 15529.0 689.323   3
  -6  -4  -5 701.803 152.242   3
   6   4   5 899.836 180.719   1
   6   4   6 21112.4 907.374   1
  -6  -4  -6 21387.8 859.854   3
   6   4   7 2554.29 336.731   1
  -6  -4  -7 2749.41 325.789   3
  -6  -4  -8 405.969 128.131   3
   6   4   8 367.120 131.124   1
  -6  -4  -9 729.686 173.294   3
   6   4   9 524.684 162.502   1
   6   4  10 5563.41 445.960   5
  -6  -4 -10 5002.14 499.939   3
  -6  -4 -11 4265.89 483.085   3
   6   4  11 4022.18 485.675   1
   6   4  12 14068.6 790.715   5
  -6  -4 -12 13482.2 870.397   3
  -6  -5   8 94.2883 78.9108   2
  -6  -5   7 3886.49 451.689   2
  -6  -5   6 4865.75 453.078   2
  -6  -5   5 978.042 203.191   2
  -6  -5   4 5764.81 461.551   2
  -6  -5   3 8000.05 514.642   2
  -6  -5   2 8770.46 513.276   2
  -6  -5   2 10049.8 573.296   3
   6   5  -1 33188.8 1065.87   1
  -6  -5   1 30478.8 888.579   2
  -6  -5   1 32305.3 997.676   3
   6   5   0 1539.10 228.217   1
  -6  -5   0 1380.63 183.106   2
  -6  -5   0 1209.72 199.833   3
  -6  -5  -1 497.766 119.820   3
   6   5   1 629.367 151.409   1
  -6  -5  -1 568.647 106.552   2
  -6  -5  -2 20594.5 710.574   2
  -6  -5  -2 18679.7 746.779   3
   6   5   2 18667.3 775.339   1
  -6  -5  -3 9025.18 450.058   2
   6   5   3 8464.98 537.235   1
  -6  -5  -3 8870.27 534.161   3
   6   5   4 1094.92 190.230   1
  -6  -5  -4 928.831 176.522   3
   6   5   5 20502.7 878.982   1
  -6  -5  -5 21409.4 874.155   3
   6   5   6 11194.4 684.635   1
  -6  -5  -6 11707.4 677.455   3
  -6  -5  -7 109.418 12.4713   3
   6   5   7 135.289 69.3623   1
   6   5   8 13072.8 781.168   1
  -6  -5  -8 12881.9 750.956   3
   6   5   9 3225.07 415.414   1
  -6  -5  -9 3365.49 390.614   3
   6   5  10 17513.4 963.495   1
  -6  -5 -10 25804.3 1141.61   3
   6   5  11 26039.0 1228.74   1
   6   5  11 27694.3 1029.54   5
  -6  -5 -11 28554.2 1259.57   3
   6   5  12 8740.13 619.979   5
  -6  -5 -12 8334.00 688.277   3
  -6  -6   7 3768.36 475.168   2
  -6  -6   6-124.213 120.873   2
  -6  -6   5 1051.45 209.686   2
  -6  -6   4 9301.17 611.832   2
  -6  -6   3 221.270 73.8609   2
  -6  -6   2 19173.7 794.285   2
  -6  -6   1 31492.2 961.332   2
  -6  -6   1 35557.8 1063.74   3
  -6  -6   0 48887.5 1211.31   2
  -6  -6   0 51766.4 1300.52   3
   6   6   1 8898.78 570.853   1
  -6  -6  -1 8090.30 473.063   2
  -6  -6  -2 16902.0 698.227   2
  -6  -6  -2 15692.1 723.558   3
   6   6   2 15596.4 740.319   1
   6   6   3 1027.94 182.739   1
  -6  -6  -3 828.924 141.493   2
  -6  -6  -3 863.017 176.139   3
  -6  -6  -4 9749.70 509.982   2
   6   6   4 8879.11 580.470   1
  -6  -6  -4 9537.17 600.585   3
   6   6   5 2293.71 304.460   1
  -6  -6  -5 2303.64 292.933   3
   6   6   6 3484.70 390.888   1
  -6  -6  -6 3291.71 365.150   3
  -6  -6  -7 294.747 119.396   3
   6   6   7 507.703 157.031   1
   6   6   8 6835.30 581.442   1
  -6  -6  -8 7255.00 575.601   3
   6   6   9 3568.58 442.556   1
  -6  -6  -9 4470.12 473.299   3
   6   6  10 4009.37 473.944   1
  -6  -6 -10 5678.81 550.373   3
  -6  -6 -11 193.751 97.8020   3
   6   6  11 198.586 104.087   1
   6   6  12 3491.79 397.546   5
  -6  -6 -12 3008.21 415.319   3
  -6  -7   7 2387.67 394.969   2
  -6  -7   6 926.479 222.680   2
  -6  -7   5 3367.21 407.095   2
  -6  -7   4 1547.08 255.316   2
  -6  -7   3 10247.4 650.209   2
  -6  -7   2 13929.4 723.045   2
  -6  -7   1 2638.06 305.734   2
  -6  -7   0 8875.89 527.935   2
  -6  -7   0 10685.2 613.849   3
  -6  -7  -1 960.612 188.466   3
  -6  -7  -1 910.137 157.753   2
   6   7   2 2673.86 331.155   1
  -6  -7  -2 2656.04 288.080   2
  -6  -7  -2 2533.63 313.990   3
   6   7   3 30881.9 1102.04   1
  -6  -7  -3 30584.3 967.784   2
  -6  -7  -3 33036.0 1132.80   3
  -6  -7  -4 9822.62 547.754   2
  -6  -7  -4 9648.70 614.626   3
   6   7   4 9399.70 609.775   1
  -6  -7  -5 8369.79 530.356   2
  -6  -7  -5 9614.54 636.734   3
   6   7   5 8524.94 609.331   1
   6   7   6 3912.98 422.031   1
  -6  -7  -6 3983.41 417.542   3
  -6  -7  -7 159.581 94.1016   3
   6   7   7 298.495 124.137   1
  -6  -7  -8 647.066 192.410   3
   6   7   8 483.395 157.033   1
   6   7   9 2208.75 343.565   1
  -6  -7  -9 2890.35 391.910   3
  -6  -7 -10 169.146 109.165   3
   6   7  10 294.211 140.740   1
  -6  -7 -11 2235.89 364.727   3
  -6  -8   6 3295.15 439.865   2
  -6  -8   5 55.7689 3.76976   2
  -6  -8   4 6185.16 556.007   2
  -6  -8   3 3240.05 387.741   2
  -6  -8   2 237.563 86.6338   2
  -6  -8   1 11405.5 687.663   2
  -6  -8   0 16599.9 791.335   2
  -6  -8  -1 1815.16 266.384   2
  -6  -8  -1 1952.07 271.405   3
  -6  -8  -2 36256.4 1104.64   2
  -6  -8  -2 29805.0 1104.99   3
   6   8   3 4680.37 460.972   1
  -6  -8  -3 4382.59 395.141   2
  -6  -8  -3 4896.17 451.690   3
  -6  -8  -4 111.174 68.0458   3
   6   8   4 203.901 100.926   1
  -6  -8  -4 32.5190 53.2799   2
  -6  -8  -5 11493.0 674.375   2
  -6  -8  -5 14016.1 798.506   3
   6   8   5 12768.3 757.758   1
  -6  -8  -6 3681.00 394.831   2
  -6  -8  -6 4151.02 461.240   3
   6   8   6 3200.61 393.729   1
   6   8   7 11091.9 755.016   1
  -6  -8  -7 10811.8 755.926   3
   6   8   8 11937.4 791.106   1
  -6  -8  -8 9364.50 722.989   3
  -6  -8  -9 701.951 196.035   3
   6   8   9 694.881 201.792   1
   6   8  10 6051.32 601.568   1
  -6  -8 -10 5193.15 561.151   3
  -6  -9   4 24.5430 37.3211   2
  -6  -9   3 3820.99 446.391   2
  -6  -9   2 4943.84 493.326   2
  -6  -9   1 2431.66 325.996   2
  -6  -9   0 412.841 120.733   2
  -6  -9  -1 23136.4 1030.15   2
  -6  -9  -2 3793.36 377.661   2
  -6  -9  -2 6420.77 545.560   3
   6   9   3 513.816 157.514   1
  -6  -9  -3 382.018 130.265   3
  -6  -9  -3 595.207 136.395   2
   6   9   4 8702.76 657.743   1
  -6  -9  -4 8570.87 587.811   2
  -6  -9  -5 575.305 166.268   3
   6   9   5 494.999 151.290   1
  -6  -9  -5 395.979 136.228   2
  -6  -9  -6 10922.7 772.564   3
   6   9   6 9730.89 696.800   1
  -6  -9  -7 14505.5 914.346   3
   6   9   7 12636.9 835.177   1
  -6  -9  -8 110.846 31.6155   3
   6   9   8 349.359 128.681   1
   6   9   9 4529.50 510.435   1
  -6  -9  -9 5007.53 545.345   3
  -6 -10   3 6833.12 631.184   2
  -6 -10   2 149.640 99.9129   2
  -6 -10   1 1384.71 268.689   2
  -6 -10   0 11457.8 762.943   2
  -6 -10  -1 890.611 208.100   2
  -6 -10  -2 102.593 60.4431   2
  -6 -10  -3 876.414 200.744   2
  -6 -10  -4 424.641 171.337   3
   6  10   4 497.618 151.565   1
  -6 -10  -4 399.951 135.947   2
  -6 -10  -5 1326.76 261.026   2
  -6 -10  -5 1264.26 268.532   3
   6  10   5 1272.68 255.702   1
  -6 -10  -6 7493.72 629.473   2
   6  10   6 6435.87 587.249   1
   6  10   7 1151.08 260.252   1
  -6 -10  -7 1104.69 256.479   3
   6  10   8 10771.7 822.953   1
  -6 -10  -8 6816.63 644.820   3
  -6 -11   1 1333.89 273.637   2
  -6 -11   0 2455.51 384.034   2
  -6 -11  -1 29.8255 17.1462   2
  -6 -11  -2 6642.57 602.371   2
  -6 -11  -3 251.485 108.900   2
   6  11   4 204.638 100.581   1
  -6 -11  -4 279.147 104.828   2
   6  11   5 594.122 198.956   1
  -6 -11  -5 732.250 199.183   2
  -6 -11  -5 853.753 220.710   3
  -6 -11  -6 2082.99 355.673   2
   6  11   6 1365.53 283.780   1
  -6 -11  -6 1174.96 255.790   3
  -6 -11  -7 3005.92 410.936   2
  -6 -11  -7 2516.10 391.274   3
   6  11   7 3047.80 434.208   1
   7  -8  -2 6394.82 608.379   4
   7  -8  -2 5957.03 650.737   3
   7  -8  -1 706.290 204.052   4
   7  -8   0 1414.94 280.577   4
   7  -8   1 1336.32 286.867   4
   7  -8   2 82.6045 82.3904   4
   7  -8   3 5460.71 578.785   4
   7  -8   3 4377.29 551.125   1
   7  -7  -4 4128.98 500.632   4
   7  -7  -4 5354.24 608.906   3
   7  -7  -3 1594.93 303.155   4
   7  -7  -3 1121.95 282.722   3
   7  -7  -2 10.0725 52.7486   4
   7  -7  -2 80.5103 30.0353   3
   7  -7  -1 1146.41 241.003   4
   7  -7   0 1329.82 276.094   4
   7  -7   1 2556.16 377.575   4
   7  -7   2 7429.27 647.946   4
   7  -7   2 10711.8 801.426   1
   7  -7   3 805.575 199.745   4
   7  -7   3 813.019 239.338   1
   7  -7   4 1155.36 260.346   4
   7  -7   4 836.241 239.081   1
   7  -7   5 4719.36 521.456   4
   7  -7   5 3270.35 480.548   1
   7  -6  -6 222.361 126.883   4
   7  -6  -6 17.0068 50.6176   3
   7  -6  -5 5482.98 554.174   4
   7  -6  -5 7255.90 695.839   3
   7  -6  -4 7283.82 669.203   4
   7  -6  -4 6419.35 645.420   3
   7  -6  -3 694.458 196.661   4
   7  -6  -3 379.869 162.903   3
   7  -6  -2 5319.77 536.125   4
   7  -6  -2 4856.74 542.871   3
   7  -6  -1 10052.9 712.187   4
   7  -6   0 873.291 237.375   4
   7  -6   1 13512.4 807.872   4
   7  -6   2 6894.62 582.824   4
   7  -6   2 3877.65 459.827   1
   7  -6   3 395.006 135.803   4
   7  -6   3 270.137 121.750   1
   7  -6   4 7798.34 639.595   4
   7  -6   4 6969.04 644.742   1
   7  -6   5 2066.20 327.923   4
   7  -6   5 1550.34 313.847   1
   7  -6   6 482.459 183.397   1
   7  -6   7 1073.53 247.914   1
   7  -5  -7 113.785 69.6239   4
   7  -5  -7 328.901 163.074   3
   7  -5  -6 184.920 88.2249   4
   7  -5  -6 164.982 83.0966   3
   7  -5  -5 7152.35 593.315   4
   7  -5  -5 9147.91 743.728   3
   7  -5  -4 1274.13 250.812   4
   7  -5  -4 656.693 202.194   3
   7  -5  -3 15382.9 924.274   4
   7  -5  -3 11770.7 824.148   3
   7  -5  -2 3653.80 420.613   4
   7  -5  -1 4805.33 470.545   4
   7  -5   0 4611.97 475.720   4
   7  -5   1 5031.57 455.796   4
   7  -5   1 4847.85 474.808   1
   7  -5   2 826.809 212.797   4
   7  -5   2 514.972 173.459   1
   7  -5   3 23813.2 1045.61   4
   7  -5   3 21272.3 1050.43   1
   7  -5   4 623.541 170.651   4
   7  -5   4 713.629 196.532   1
   7  -5   5 8251.96 635.606   4
   7  -5   5 8215.36 691.496   1
   7  -5   6 2575.06 357.569   4
   7  -5   6 3153.71 433.033   1
   7  -5   7 2617.06 415.066   1
   7  -5   8 333.599 139.336   5
   7  -5   8 142.304 81.9458   1
   7  -4  -7 2778.08 391.073   4
   7  -4  -7 2757.88 434.819   3
   7  -4  -6 12028.4 780.595   4
   7  -4  -6 11027.7 821.154   3
   7  -4  -5 1088.54 218.359   4
   7  -4  -5 994.100 230.885   3
   7  -4  -4 4234.09 437.940   4
   7  -4  -4 3877.09 461.513   3
   7  -4  -3 65.8686 36.7405   4
   7  -4  -2 15132.4 855.386   4
   7  -4  -1 9637.59 638.792   4
   7  -4   0 519.536 145.304   4
   7  -4   1 1042.71 215.429   4
   7  -4   1 893.805 201.589   1
   7  -4   2 9537.67 608.584   4
   7  -4   2 6635.60 547.346   1
   7  -4   3 6593.80 525.719   4
   7  -4   3 5522.64 528.215   1
   7  -4   4 8834.37 620.360   4
   7  -4   4 7838.48 637.233   1
   7  -4   5 13263.7 783.106   4
   7  -4   5 12300.6 828.361   1
   7  -4   6 32.4860 75.0081   4
   7  -4   6 33.2307 93.4944   1
   7  -4   7 179.668 107.659   1
   7  -4   8 5697.32 474.335   5
   7  -4   8 4090.55 504.284   1
   7  -4   9 379.226 130.958   5
   7  -4   9 346.796 120.024   1
   7  -3  -8 4005.61 471.293   4
   7  -3  -8 4070.60 514.833   3
   7  -3  -7 1500.48 279.765   4
   7  -3  -7 2440.27 387.424   3
   7  -3  -6 871.242 197.140   4
   7  -3  -6 755.282 208.998   3
   7  -3  -5 159.091 101.540   4
   7  -3  -5-39.9546 48.3725   3
   7  -3  -4 326.839 112.647   4
   7  -3  -3 16172.4 793.276   4
   7  -3  -2 10303.1 594.607   4
   7  -3  -1 1015.98 212.923   4
   7  -3   0 3708.34 383.542   4
   7  -3   1 11260.0 648.519   4
   7  -3   1 10582.7 657.199   1
   7  -3   2 6236.71 477.364   4
   7  -3   2 4232.08 423.141   1
   7  -3   3 4026.92 384.644   4
   7  -3   3 3995.76 423.920   1
   7  -3   4 24596.7 986.163   4
   7  -3   4 23789.2 1072.72   1
   7  -3   5 940.298 229.822   1
   7  -3   5 752.063 186.790   4
   7  -3   6 11306.1 681.596   4
   7  -3   6 11319.8 784.013   1
   7  -3   7 26897.3 945.193   5
   7  -3   7 21897.4 1142.64   1
   7  -3   8 1464.68 238.744   5
   7  -3   8 870.420 224.563   1
   7  -3   9 15784.2 792.787   5
   7  -3   9 8448.80 735.154   1
   7  -3  10 6009.75 504.838   5
   7  -3  10 5604.27 615.971   1
   7  -2  -8 3126.12 419.028   4
   7  -2  -7 576.745 175.441   4
   7  -2  -6 1999.42 298.270   4
   7  -2  -5 25040.8 1020.30   4
   7  -2  -4 2504.44 321.759   4
   7  -2  -3 14233.3 725.991   4
   7  -2  -2 6938.42 485.966   4
   7  -2  -1 2651.30 295.759   4
   7  -2   0 11907.3 659.921   4
   7  -2   0 10563.2 624.159   1
   7  -2   1 7263.47 496.930   4
   7  -2   1 6646.17 501.935   1
   7  -2   2 2373.76 290.523   4
   7  -2   2 2459.42 320.905   1
   7  -2   3 6608.88 468.657   4
   7  -2   3 6177.48 518.755   1
   7  -2   4 151.922 88.4548   1
   7  -2   4 41.4759 34.7483   4
  -7   2  -5 320.248 122.502   3
   7  -2   5 347.890 147.506   1
   7  -2   5 341.603 120.502   4
   7  -2   6 10448.5 644.525   4
   7  -2   6 10305.8 730.661   1
  -7   2  -6 10313.4 618.434   3
   7  -2   7 1127.87 246.717   1
   7  -2   7 1517.05 226.063   5
   7  -2   8 4951.85 414.337   5
   7  -2   8 5431.96 543.945   1
   7  -2   9 1156.48 264.591   1
   7  -2   9 1560.37 241.799   5
   7  -2  10 269.623 112.802   5
   7  -2  10 348.904 175.367   1
  -7   1   8 586.755 206.883   2
   7  -1  -8 996.392 247.375   4
   7  -1  -7 9996.40 727.017   4
  -7   1   7 8168.63 655.301   2
   7  -1  -6 7634.54 602.251   4
   7  -1  -5 1130.48 210.952   4
   7  -1  -4 8857.57 561.911   4
   7  -1  -3 5843.82 448.701   4
   7  -1  -2 9131.63 543.997   4
   7  -1  -1 13465.6 633.191   4
   7  -1   0 1311.68 205.770   4
   7  -1   0 1890.49 257.179   1
   7  -1   1 14037.7 665.367   4
   7  -1   1 12869.7 672.086   1
   7  -1   2 25912.0 897.400   4
   7  -1   2 25004.8 981.321   1
   7  -1   3 2207.07 250.091   4
   7  -1   3 2652.39 333.614   1
   7  -1   4 4425.05 383.335   4
   7  -1   4 4250.00 429.970   1
   7  -1   5 1034.13 231.261   1
   7  -1   5 888.177 164.151   4
  -7   1  -5 778.321 174.615   3
  -7   1  -6-35.1823 34.7641   3
   7  -1   6-1.25150 18.5673   4
   7  -1   7 3563.21 345.446   5
   7  -1   7 2931.33 399.163   1
  -7   1  -7 2940.22 335.857   3
   7  -1   8 6193.96 461.442   5
   7  -1   8 8036.76 671.656   1
   7  -1   9 2612.98 303.981   5
   7  -1   9 3041.51 424.796   1
   7  -1  10 12262.0 685.997   5
   7  -1  10 9165.60 729.378   1
   7  -1  11 5143.61 460.762   5
   7  -1  11 4024.29 516.802   1
   7   0  -8 4705.51 521.959   4
  -7   0   8 4389.92 502.729   2
  -7   0   7 168.737 73.1974   2
   7   0  -7 192.265 106.455   4
  -7   0   6-35.7658 38.2163   2
   7   0  -6 27.2484 45.0268   4
   7   0  -5 10903.9 687.725   4
   7   0  -4 13741.7 715.146   4
   7   0  -3 11042.9 601.895   4
   7   0  -2 19058.3 770.389   4
   7   0  -1 630.625 132.649   4
   7   0   0 16028.9 750.617   1
   7   0   0 13079.3 599.971   4
   7   0   1 20279.0 862.267   1
   7   0   1 30053.1 974.171   4
   7   0   2 3821.51 384.935   1
   7   0   2 4105.08 349.800   4
   7   0   3 10423.4 541.692   4
   7   0   3 11315.3 669.388   1
   7   0   4 17845.1 718.083   4
  -7   0  -4 18344.2 786.008   3
   7   0   4 20205.3 920.909   1
   7   0   5 8198.88 516.266   4
  -7   0  -5 7840.81 535.540   3
   7   0   5 8339.30 607.252   1
   7   0   6 1007.57 219.426   1
   7   0   6 896.011 175.660   4
  -7   0  -6 1035.57 200.643   3
  -7   0  -7 273.736 125.939   3
   7   0   7 375.797 104.729   5
   7   0   7 495.735 160.551   1
  -7   0  -8-37.7481 63.9502   3
   7   0   8 36.7729 53.7491   5
   7   0   8 47.4846 79.3843   1
   7   0   9 12397.1 666.485   5
   7   0   9 14889.9 927.048   1
   7   0  10 8452.19 554.730   5
   7   0  10 8566.51 722.028   1
   7   0  11 724.117 217.025   1
   7   0  11 992.299 184.464   5
  -7  -1   8 18.5731 34.3861   2
  -7  -1   7 3828.07 462.227   2
  -7  -1   6 737.916 211.375   2
   7   1  -5 3344.03 370.713   4
  -7  -1   5 2863.12 354.958   2
   7   1  -4 9682.77 634.902   4
   7   1  -3 22846.3 859.937   4
   7   1  -2 396.851 104.511   4
   7   1  -1 14717.5 699.209   1
   7   1  -1 12096.5 573.840   4
   7   1   0 11763.8 621.704   1
   7   1   0 9466.91 493.446   4
   7   1   1 1112.74 185.574   1
   7   1   1 1368.91 185.326   4
   7   1   2 14742.3 720.383   1
   7   1   2 14400.3 619.110   4
   7   1   3 39512.4 1199.77   1
   7   1   3 40407.8 1046.62   4
  -7  -1  -3 39317.0 1117.48   3
   7   1   4 3067.54 344.931   1
   7   1   4 3093.99 288.593   4
  -7  -1  -4 3097.40 325.027   3
  -7  -1  -5 543.042 132.125   3
   7   1   5 525.814 133.465   4
   7   1   5 637.292 161.515   1
  -7  -1  -6 845.679 176.792   3
   7   1   6 819.842 157.569   4
   7   1   6 849.982 190.031   1
  -7  -1  -7-27.7795 48.7322   3
   7   1   7-38.2079 75.9320   5
   7   1   7 106.098 54.6241   1
   7   1   8 1172.54 203.480   5
   7   1   8 1067.75 239.698   1
  -7  -1  -8 1077.65 222.263   3
   7   1   9 1997.13 272.726   5
  -7  -1  -9 2935.67 353.361   3
   7   1   9 2658.08 383.813   1
   7   1  10-69.5163 90.3945   5
   7   1  10-25.6728 75.3397   1
   7   1  11 8015.68 555.807   5
   7   1  11 4886.44 559.930   1
  -7  -2   8 2305.55 386.819   2
  -7  -2   7 2186.77 347.267   2
  -7  -2   6-72.0847 69.9146   2
  -7  -2   5 12236.6 716.984   2
   7   2  -4 15914.9 776.853   4
  -7  -2   4 14238.5 744.762   2
   7   2  -3 917.801 176.188   4
   7   2  -2 8881.62 502.040   4
   7   2  -1 10418.6 594.404   1
   7   2  -1 7995.12 453.470   4
   7   2   0 690.091 145.411   1
   7   2   0 587.506 113.984   4
   7   2   1 5629.46 442.052   1
   7   2   1 4991.71 336.352   4
   7   2   2 57992.1 1203.38   4
  -7  -2  -2 55203.6 1322.98   3
   7   2   3 3340.97 360.405   1
   7   2   3 2945.88 271.336   4
  -7  -2  -3 2819.61 306.427   3
   7   2   4 60320.8 1530.58   1
   7   2   4 56537.7 1164.94   4
  -7  -2  -4 58274.8 1376.02   3
   7   2   5 24539.4 1007.80   1
   7   2   5 22986.8 776.312   4
  -7  -2  -5 23191.3 912.124   3
  -7  -2  -6 395.574 115.860   3
   7   2   6 547.162 120.912   5
   7   2   6 404.260 105.423   4
   7   2   6 396.471 132.605   1
   7   2   7 6383.25 571.257   1
   7   2   7 5177.43 423.362   5
  -7  -2  -7 5788.72 479.317   3
   7   2   8 15659.6 902.582   1
   7   2   8 14079.6 718.288   5
  -7  -2  -8 15137.8 791.310   3
  -7  -2  -9-69.8038 84.5813   3
   7   2   9 29.6726 36.6663   5
   7   2   9-90.8121 49.8047   1
  -7  -2 -10 12927.2 782.625   3
   7   2  10 15623.4 959.959   1
   7   2  11 4125.77 417.367   5
   7   2  11 3247.99 453.527   1
   7   2  12 165.724 85.1197   5
   7   2  12 311.056 139.811   1
  -7  -3   8 125.542 86.3302   2
  -7  -3   7 380.709 136.082   2
  -7  -3   6 983.041 225.538   2
  -7  -3   5 10232.0 676.890   2
  -7  -3   4 1813.74 259.565   2
   7   3  -3 2377.26 283.637   4
  -7  -3   3 2116.45 266.031   2
   7   3  -2 1542.27 211.194   4
   7   3  -1 2771.96 262.998   4
   7   3  -1 3237.17 334.882   1
   7   3   0 1238.01 168.446   4
   7   3   0 1083.58 187.428   1
  -7  -3   0 1160.25 201.454   3
   7   3   1 14836.4 568.077   4
   7   3   1 16843.8 753.853   1
  -7  -3  -1 15913.5 728.088   3
  -7  -3  -2 54.6839 56.7076   3
   7   3   2 74.0877 43.0187   4
   7   3   2 11.2592 52.3199   1
   7   3   3 26996.2 767.824   4
   7   3   3 29343.4 1041.75   1
  -7  -3  -3 26858.2 937.839   3
   7   3   4 22514.0 936.882   1
  -7  -3  -4 21979.6 880.469   3
  -7  -3  -5 774.253 167.152   3
   7   3   5 968.021 222.389   1
   7   3   6 5933.85 518.767   1
   7   3   6 6623.02 436.185   5
  -7  -3  -6 6148.30 481.977   3
   7   3   7 6429.93 554.231   1
   7   3   7 5396.73 424.666   5
  -7  -3  -7 6575.32 511.636   3
   7   3   8 14921.6 867.396   1
  -7  -3  -8 15848.2 858.998   3
   7   3   9 15136.1 929.403   1
   7   3   9 15981.0 795.293   5
  -7  -3  -9 15316.2 838.296   3
   7   3  10 1186.99 232.634   5
   7   3  10 1212.27 274.277   1
  -7  -3 -10 888.696 223.731   3
   7   3  11 4021.58 412.812   5
  -7  -3 -11 3924.51 446.087   3
   7   3  11 3591.74 468.415   1
   7   3  12 4521.34 451.842   5
   7   3  12 4101.01 519.451   1
  -7  -4   7 342.228 141.497   2
  -7  -4   6 2819.58 378.438   2
  -7  -4   5 430.155 142.161   2
  -7  -4   4 20063.7 820.172   2
  -7  -4   3 304.760 100.616   2
   7   4  -2 5551.03 409.969   4
  -7  -4   2 5159.21 386.842   2
   7   4  -2 6052.08 462.531   1
  -7  -4   2 4958.05 425.006   3
   7   4  -1 11347.4 545.267   4
   7   4  -1 12828.3 673.429   1
   7   4   0 14770.7 571.776   4
  -7  -4   0 16924.4 767.987   3
   7   4   1 2779.00 238.703   4
   7   4   1 3296.27 341.957   1
  -7  -4  -1 3051.66 329.545   3
   7   4   2 12135.2 663.808   1
  -7  -4  -2 11486.8 630.042   3
   7   4   3 4117.95 415.861   1
  -7  -4  -3 2978.32 325.512   3
   7   4   4 8290.94 594.438   1
  -7  -4  -4 6886.63 497.563   3
   7   4   5 17706.0 875.633   1
  -7  -4  -5 17277.6 800.327   3
   7   4   6 4604.94 469.600   1
  -7  -4  -6 4252.82 413.606   3
   7   4   7 15816.2 900.323   1
  -7  -4  -7 15329.0 823.066   3
   7   4   8 25723.3 1155.13   1
  -7  -4  -8 27069.8 1118.62   3
   7   4   9 6390.32 590.093   1
   7   4   9 7303.29 516.070   5
  -7  -4  -9 6811.18 563.801   3
  -7  -4 -10 748.954 190.969   3
   7   4  10 607.229 161.636   5
   7   4  10 520.855 182.856   1
  -7  -4 -11 12032.8 819.319   3
   7   4  11 13693.4 948.790   1
  -7  -4 -12 357.681 146.451   3
   7   4  12 261.212 137.262   5
   7   4  12 373.082 168.824   1
  -7  -5   7 6318.42 581.395   2
  -7  -5   6 423.005 133.959   2
  -7  -5   5 2683.45 350.928   2
  -7  -5   4 17108.3 835.785   2
  -7  -5   3 438.352 113.909   2
  -7  -5   2 43279.3 1294.37   3
   7   5  -2 42575.6 1264.02   1
  -7  -5   1 7594.06 456.911   2
  -7  -5   1 6823.63 503.426   3
  -7  -5   0-0.53873 5.57229   3
   7   5   0 43.7681 24.6150   1
   7   5   1 3891.67 377.771   1
  -7  -5  -1 4119.88 384.713   3
   7   5   2 1653.71 244.499   1
  -7  -5  -2 1696.12 247.272   3
   7   5   3 4775.88 433.488   1
  -7  -5  -3 4229.94 390.277   3
   7   5   4 14451.3 772.256   1
  -7  -5  -4 14425.7 744.168   3
  -7  -5  -5 870.844 177.811   3
   7   5   5 1200.85 229.916   1
   7   5   6 1671.76 285.359   1
  -7  -5  -6 1835.51 285.163   3
   7   5   7 30804.3 1228.98   1
  -7  -5  -7 31526.2 1231.65   3
   7   5   8 20495.6 1063.20   1
  -7  -5  -8 19109.8 944.038   3
   7   5   9 1351.76 279.137   1
  -7  -5  -9 1524.50 279.013   3
   7   5  10 2309.58 382.418   1
   7   5  10 2702.78 331.958   5
  -7  -5 -10 2314.27 364.697   3
  -7  -5 -11-133.363 63.0550   3
   7   5  11-92.6743 62.0509   5
   7   5  11-104.217 100.475   1
  -7  -6   6 2972.24 396.744   2
  -7  -6   5 4856.95 486.068   2
  -7  -6   4 10.4928 61.0142   2
  -7  -6   3 12157.8 683.334   2
   7   6  -2 11124.3 700.305   1
  -7  -6   2 13696.9 696.491   2
  -7  -6   1 33.4236 59.7658   3
   7   6  -1-44.0709 45.9123   1
  -7  -6   1 37.1458 27.2107   2
  -7  -6   0 24095.1 885.273   2
   7   6   0 23439.1 971.697   1
  -7  -6  -1 3908.97 396.973   3
   7   6   1 5050.29 443.544   1
   7   6   2 4477.15 414.480   1
  -7  -6  -2 4166.31 398.023   3
   7   6   3 7505.43 559.279   1
  -7  -6  -3 7897.27 554.854   3
   7   6   4 2275.61 316.331   1
  -7  -6  -4 1821.40 267.785   3
   7   6   5 9946.08 687.664   1
  -7  -6  -5 9997.55 666.973   3
   7   6   6 4051.17 427.675   1
  -7  -6  -6 4229.79 453.596   3
   7   6   7 5671.50 560.244   1
  -7  -6  -7 5698.22 519.266   3
  -7  -6  -8 198.319 87.9247   3
   7   6   8 342.018 129.917   1
   7   6   9 5483.94 586.388   1
  -7  -6  -9 5393.75 538.952   3
  -7  -6 -10 67.8291 69.4428   3
   7   6  10 335.536 157.389   1
   7   6  11 10875.9 837.113   1
  -7  -6 -11 8605.29 728.791   3
  -7  -7   6 914.572 227.492   2
  -7  -7   5 102.494 21.1869   2
  -7  -7   4 3746.67 428.295   2
  -7  -7   3 2916.42 351.476   2
  -7  -7   2 416.591 119.123   2
   7   7  -1 11380.3 732.530   1
  -7  -7   1 15693.2 781.591   2
   7   7   0 4049.10 430.805   1
  -7  -7   0 3422.43 328.820   2
  -7  -7   0 4233.05 412.548   3
  -7  -7  -1-2.66891 51.6374   3
   7   7   1 56.0421 25.4859   1
  -7  -7  -1 12.3338 9.39300   2
  -7  -7  -2 380.714 123.194   3
   7   7   2 505.839 145.814   1
  -7  -7  -3 936.683 209.449   3
   7   7   3 890.573 191.489   1
   7   7   4 11857.1 737.969   1
  -7  -7  -4 13517.5 801.847   3
   7   7   5 4590.76 471.777   1
  -7  -7  -5 4658.30 464.201   3
  -7  -7  -6 585.712 167.341   3
   7   7   6 315.813 125.674   1
   7   7   7 6176.63 561.283   1
  -7  -7  -7 6107.20 559.549   3
   7   7   8 4596.22 518.868   1
  -7  -7  -8 3421.43 430.063   3
  -7  -7  -9 69.6381 37.4701   3
   7   7   9 143.802 110.488   1
   7   7  10 3308.64 481.108   1
  -7  -7 -10 2197.65 367.185   3
  -7  -8   5 6834.24 624.996   2
  -7  -8   4 2811.42 374.450   2
  -7  -8   3 109.069 58.4746   2
  -7  -8   2 3147.73 382.465   2
  -7  -8   1 9807.40 655.976   2
   7   8   0-106.439 79.1032   1
  -7  -8   0 10.8611 60.4913   2
   7   8   1 19189.0 987.570   1
  -7  -8  -1 19113.8 876.001   2
   7   8   2 7076.87 588.766   1
  -7  -8  -2 5470.86 512.617   3
  -7  -8  -3 5876.87 522.186   3
   7   8   3 7719.15 602.227   1
  -7  -8  -4 8161.42 631.784   3
   7   8   4 7378.18 594.491   1
   7   8   5 4420.33 472.207   1
  -7  -8  -5 4284.45 459.440   3
   7   8   6 2022.07 338.599   1
  -7  -8  -6 2024.14 317.685   3
   7   8   7 21003.0 1112.64   1
  -7  -8  -7 22099.8 1093.53   3
  -7  -8  -8 360.311 143.951   3
   7   8   8 787.556 211.658   1
   7   8   9 5625.38 609.372   1
  -7  -8  -9 8036.95 704.067   3
   7   8  10 4355.33 532.783   1
  -7  -8 -10 4959.46 571.224   3
  -7  -9   3 269.530 116.675   2
  -7  -9   2 603.095 191.303   2
  -7  -9   1 137.940 45.2950   2
  -7  -9   0 8712.34 615.679   2
   7   9   1 6977.94 630.751   1
  -7  -9  -1 7147.05 586.575   2
   7   9   2 6617.93 604.120   1
  -7  -9  -2 6075.14 480.454   2
   7   9   3 16230.0 925.768   1
  -7  -9  -3 15186.1 885.030   3
  -7  -9  -4 1441.72 277.215   3
   7   9   4 1409.87 269.942   1
  -7  -9  -5 6187.76 580.495   3
   7   9   5 5791.65 556.333   1
   7   9   6 5136.47 543.225   1
  -7  -9  -6 5997.45 601.542   3
  -7  -9  -7 255.312 118.339   3
   7   9   7 283.447 141.509   1
   7   9   8 5233.11 561.093   1
  -7  -9  -8 5613.07 600.255   3
   7   9   9 2724.23 432.140   1
  -7  -9  -9 2322.12 391.487   3
  -7 -10   2 2294.98 350.809   2
  -7 -10   1 5262.89 534.476   2
  -7 -10   0 90.5477 85.1001   2
  -7 -10  -1 12134.2 788.953   2
   7  10   2 1849.88 334.361   1
  -7 -10  -2 2875.92 357.987   2
   7  10   3 774.328 222.660   1
  -7 -10  -4 1900.50 333.333   3
   7  10   4 2431.17 368.976   1
  -7 -10  -5 4495.18 529.868   3
   7  10   5 4556.55 526.909   1
  -7 -10  -6 783.070 228.377   3
   7  10   6 674.419 195.839   1
   7  10   7 5091.21 585.762   1
  -7 -10  -7 4320.29 537.119   3
   7  11   2 1692.51 340.775   1
  -7 -11  -2 1579.00 294.456   2
   7  11   3 5259.55 589.926   1
  -7 -11  -3 5183.27 540.769   2
   7  11   4 2608.01 410.386   1
  -7 -11  -5 1598.42 336.741   3
   8  -7  -1 2881.89 407.303   4
   8  -7   0 962.062 242.983   4
   8  -7   1 2720.66 407.573   4
   8  -7   2 190.895 76.0961   4
   8  -6  -4 144.776 120.335   4
   8  -6  -3 9268.79 764.614   4
   8  -6  -2 6451.66 616.921   4
   8  -6  -1 648.211 212.796   4
   8  -6   0 8033.63 653.955   4
   8  -6   1 2779.93 394.878   4
   8  -6   2 1205.35 287.220   4
   8  -6   3 16361.9 971.957   4
   8  -6   3 13701.4 924.846   1
   8  -6   4 4482.89 497.154   4
   8  -6   4 2410.57 405.134   1
   8  -6   5 729.565 212.624   4
   8  -6   5 450.403 190.018   1
   8  -5  -5 528.980 158.198   4
   8  -5  -4-103.686 100.012   4
   8  -5  -3 2380.52 363.418   4
   8  -5  -2 70.8487 46.7238   4
   8  -5  -1 10250.4 736.533   4
   8  -5   0 2158.99 340.183   4
   8  -5   1 728.790 204.074   4
   8  -5   2 8329.94 644.740   4
   8  -5   2 10766.2 765.066   1
   8  -5   3 191.432 110.468   4
   8  -5   3 57.0277 90.7986   1
   8  -5   4 969.007 238.005   4
   8  -5   4 548.203 200.877   1
   8  -5   5 1838.18 322.781   4
   8  -5   5 1218.95 285.741   1
   8  -5   6 2886.04 380.574   4
   8  -5   6 1745.16 354.244   1
   8  -5   7 6295.51 676.166   1
   8  -4  -6 3136.13 419.120   4
   8  -4  -5 8016.75 651.492   4
   8  -4  -4 310.728 130.441   4
   8  -4  -3 2562.95 366.449   4
   8  -4  -2 8847.91 699.347   4
   8  -4  -1 2025.43 306.098   4
   8  -4   0 5160.83 505.025   4
   8  -4   1 14877.0 844.075   4
   8  -4   2 5606.44 502.375   4
   8  -4   2 3211.69 411.225   1
   8  -4   3 1661.30 279.270   4
   8  -4   3 731.151 203.644   1
   8  -4   4 11259.2 754.714   4
   8  -4   4 9411.04 743.180   1
   8  -4   5 483.183 152.356   4
   8  -4   5 557.953 187.236   1
   8  -4   6 18052.3 968.252   4
   8  -4   6 17090.6 1055.20   1
   8  -4   7 4012.68 524.048   1
   8  -4   8 1780.23 368.317   1
   8  -3  -6 4374.35 501.841   4
   8  -3  -5 3929.76 451.454   4
   8  -3  -4-5.45977 46.9252   4
   8  -3  -3 6114.46 519.598   4
   8  -3  -2 461.522 144.669   4
   8  -3  -1 3932.19 426.624   4
   8  -3   0 6177.82 533.083   4
   8  -3   1 5698.90 496.790   4
   8  -3   2 6010.15 513.331   4
   8  -3   2 3791.08 433.777   1
   8  -3   3 13591.3 759.923   4
   8  -3   3 9755.74 724.234   1
   8  -3   4 53.7223 85.8102   1
   8  -3   4-122.567 96.9177   4
   8  -3   5 4346.61 432.086   4
   8  -3   5 3937.06 488.172   1
   8  -3   6 15511.4 877.316   4
   8  -3   6 15193.5 968.799   1
   8  -3   7 1058.19 265.868   1
   8  -3   8 7055.89 701.751   1
   8  -3   9 2008.50 381.935   1
   8  -2  -7 4562.21 501.572   4
   8  -2  -6 9138.24 692.903   4
   8  -2  -5 8226.32 643.303   4
   8  -2  -4 12975.8 780.610   4
   8  -2  -3 4707.32 447.813   4
   8  -2  -2 5945.46 487.647   4
   8  -2  -1 2355.02 313.416   4
   8  -2   0 2297.69 310.510   4
   8  -2   1 571.156 199.903   1
   8  -2   1 781.422 209.430   4
   8  -2   2 16359.9 836.571   4
   8  -2   2 11053.9 723.473   1
   8  -2   3 696.109 192.443   1
   8  -2   3 389.061 132.336   4
   8  -2   4 7635.66 574.418   4
   8  -2   4 7599.74 639.287   1
  -8   2  -5 20.5901 26.5158   3
   8  -2   5 42.7025 27.4765   1
   8  -2   5 66.3410 65.7880   4
  -8   2  -6 229.666 95.2264   3
   8  -2   6 245.259 97.0468   1
   8  -2   6 283.102 103.371   4
   8  -2   7 5282.88 495.694   4
   8  -2   7 5053.84 543.496   1
   8  -2   8 5628.66 598.381   1
   8  -2   9 1182.62 289.478   1
   8  -1  -7 1844.31 314.024   4
   8  -1  -6 530.063 157.027   4
   8  -1  -5 10836.5 710.491   4
   8  -1  -4 3313.77 385.516   4
   8  -1  -3 2538.05 322.525   4
   8  -1  -2 7268.88 528.599   4
   8  -1  -1-21.0169 39.1988   4
   8  -1   0 160.570 81.4497   4
   8  -1   1 247.497 114.743   1
   8  -1   1 292.888 92.1028   4
   8  -1   2 202.245 109.429   1
   8  -1   2 376.074 123.130   4
   8  -1   3 9068.97 575.935   4
   8  -1   3 9123.37 672.638   1
   8  -1   4 3117.75 339.350   4
   8  -1   4 2999.82 390.624   1
  -8   1  -5 568.327 157.819   3
   8  -1   5 745.024 190.461   1
   8  -1   5 541.624 149.565   4
   8  -1   6 6680.30 538.259   4
   8  -1   6 7039.31 630.605   1
  -8   1  -6 6095.74 544.681   3
   8  -1   7 7846.31 576.661   4
   8  -1   7 8574.78 715.404   1
  -8   1  -7 8350.00 609.274   3
   8  -1   8 1097.67 259.635   1
   8  -1   9 22907.2 932.041   5
   8  -1   9 13966.4 964.680   1
   8  -1  10 2545.74 317.654   5
   8  -1  10 2290.34 388.541   1
   8   0  -7 1376.78 282.031   4
   8   0  -6 6268.06 560.045   4
   8   0  -5 6668.59 545.256   4
   8   0  -4 1433.97 245.853   4
   8   0  -3 17751.0 836.468   4
   8   0  -2 5690.96 467.954   4
   8   0  -1 753.885 164.657   4
   8   0   0 15012.9 708.691   4
   8   0   1 166.470 136.548   4
   8   0   1-35.8365 52.1386   1
   8   0   2 28765.3 999.457   4
   8   0   2 22095.8 1002.83   1
   8   0   3 5834.91 454.145   4
   8   0   3 6374.96 548.841   1
   8   0   4 5673.22 444.615   4
  -8   0  -4 5224.62 467.223   3
   8   0   4 5930.91 537.302   1
   8   0   5 5599.12 460.066   4
  -8   0  -5 5151.27 473.992   3
   8   0   5 5949.36 559.461   1
   8   0   6 2104.78 289.489   4
  -8   0  -6 2418.81 317.828   3
   8   0   6 2137.98 343.776   1
  -8   0  -7 297.028 112.753   3
   8   0   7 171.099 87.9638   4
   8   0   7 279.129 139.127   1
   8   0   8 11730.3 855.584   1
  -8   0  -8 8712.77 627.641   3
   8   0   9 4014.39 384.553   5
   8   0   9 2315.22 385.562   1
   8   0  10 3265.08 358.249   5
   8   0  10 2023.18 374.560   1
   8   1  -7 4130.15 494.715   4
   8   1  -6 519.574 161.849   4
   8   1  -5 8950.46 648.866   4
   8   1  -4 20313.6 913.009   4
   8   1  -3 798.353 158.656   4
   8   1  -2 14437.4 714.766   4
   8   1  -1 15548.2 714.257   4
   8   1   0 627.494 138.839   4
   8   1   0 564.513 153.597   1
   8   1   1 7796.16 568.931   1
   8   1   1 11788.2 657.849   4
   8   1   2 12176.0 708.010   1
   8   1   2 11707.7 612.542   4
   8   1   3 6695.43 546.867   1
   8   1   3 6782.52 470.707   4
  -8  -1  -3 6178.05 505.136   3
   8   1   4 24562.0 1088.00   1
   8   1   4 22491.9 839.106   4
  -8  -1  -4 23370.3 970.380   3
   8   1   5 8906.28 674.693   1
   8   1   5 8387.90 536.054   4
  -8  -1  -5 8124.69 588.180   3
  -8  -1  -6 145.149 76.5768   3
   8   1   6 82.7960 46.2118   4
   8   1   6 133.330 66.9415   1
   8   1   7 4922.26 421.230   4
  -8  -1  -7 5011.13 473.965   3
   8   1   7 5977.29 586.065   1
  -8  -1  -8 95.4002 76.2045   3
   8   1   8 67.6834 48.1733   1
  -8  -1  -9 75.6164 20.4422   3
   8   1   9 33.2373 35.2706   1
   8   1  10 1393.71 234.505   5
   8   1  10 659.873 214.425   1
   8   1  11 550.540 146.588   5
   8   1  11 653.444 226.275   1
   8   2  -7-76.8148 73.5111   4
   8   2  -6 2927.72 390.523   4
   8   2  -5 6481.69 578.564   4
   8   2  -4 227.854 90.0422   4
   8   2  -3 2633.21 311.844   4
   8   2  -2 16820.2 751.257   4
   8   2  -1 1486.20 210.191   4
   8   2   0 5660.88 486.250   1
   8   2   0 4174.51 356.363   4
   8   2   1 5317.07 476.959   1
   8   2   1 5993.63 419.023   4
   8   2   2 1261.97 223.451   1
   8   2   2 1175.03 183.633   4
  -8  -2  -2 1007.76 203.172   3
   8   2   3 21912.9 984.304   1
   8   2   3 20019.7 766.792   4
  -8  -2  -3 19572.9 879.453   3
   8   2   4 6668.72 557.747   1
   8   2   4 6060.86 414.641   4
  -8  -2  -4 5866.79 499.257   3
  -8  -2  -5 6.66682 17.2947   3
   8   2   5 98.2138 65.5580   4
   8   2   5-62.3371 82.2794   1
   8   2   6 2017.33 324.418   1
  -8  -2  -6 1685.34 278.394   3
  -8  -2  -7 646.622 165.355   3
   8   2   7 901.655 231.523   1
  -8  -2  -8 401.516 137.210   3
   8   2   8 261.809 100.531   1
   8   2   9 22480.8 952.097   5
   8   2   9 17952.1 1059.86   1
  -8  -2 -10 134.779 70.9716   3
   8   2  10 59.0069 34.7105   5
   8   2  11 11338.7 707.154   5
   8   2  11 10786.9 868.778   1
   8   3  -5 19.3882 56.7670   4
   8   3  -4 18225.8 920.205   4
   8   3  -3 6715.49 507.911   4
   8   3  -2 791.176 158.203   4
   8   3  -1 2048.77 250.896   4
   8   3   0 10727.7 555.309   4
  -8  -3   0 11041.4 658.503   3
   8   3   1 6858.45 419.886   4
  -8  -3  -1 7283.58 540.559   3
   8   3   2 38248.2 1273.15   1
   8   3   2 37447.3 1036.56   4
  -8  -3  -2 36472.6 1201.35   3
   8   3   3 7151.54 563.388   1
  -8  -3  -3 6417.13 518.856   3
   8   3   4 6250.81 559.425   1
  -8  -3  -4 5457.16 479.526   3
   8   3   5 4643.60 481.935   1
  -8  -3  -5 4409.57 424.440   3
   8   3   6 8173.18 652.600   1
  -8  -3  -6 7714.58 580.085   3
  -8  -3  -7 81.9494 48.3927   3
   8   3   7-29.7691 51.1347   1
   8   3   8 10857.2 795.862   1
  -8  -3  -8 10297.9 701.611   3
   8   3   9 3277.26 449.883   1
   8   3   9 3014.48 347.105   5
  -8  -3  -9 3343.55 434.231   3
  -8  -3 -10-30.6288 72.8658   3
   8   3  10 106.453 48.8623   5
   8   3  10-59.4423 115.818   1
  -8  -3 -11 412.937 134.618   3
   8   3  11 408.315 144.141   5
   8   3  11 497.403 191.364   1
   8   4  -4 2722.19 339.825   4
   8   4  -3 3932.51 409.578   4
   8   4  -2 3829.22 355.960   4
  -8  -4   2 2600.52 341.971   3
   8   4  -1 519.753 161.471   1
  -8  -4   1 123.845 57.4832   3
   8   4  -1 347.124 108.526   4
   8   4   0 10606.5 655.469   1
  -8  -4   0 14182.3 763.440   3
   8   4   1 19062.5 886.643   1
  -8  -4  -1 18616.8 886.167   3
   8   4   2 8548.20 616.308   1
  -8  -4  -2 8011.94 568.024   3
   8   4   3 16121.8 866.433   1
  -8  -4  -3 15436.7 803.502   3
   8   4   4 28948.1 1165.33   1
  -8  -4  -4 25128.6 1033.37   3
   8   4   5 2398.02 353.522   1
  -8  -4  -5 2382.42 316.666   3
   8   4   6 2222.62 377.129   1
  -8  -4  -6 2042.75 300.020   3
   8   4   7 35994.2 1395.27   1
  -8  -4  -7 33792.3 1237.09   3
   8   4   8 10898.1 789.294   1
   8   4   8 12956.6 684.641   5
  -8  -4  -8 11694.1 782.646   3
   8   4   9 4724.14 539.806   1
   8   4   9 4312.90 414.666   5
  -8  -4  -9 4890.81 519.699   3
   8   4  10 9709.70 659.430   5
  -8  -4 -10 8789.12 696.854   3
   8   4  11 1685.71 279.357   5
  -8  -4 -11 2440.45 372.144   3
   8   4  11 2038.57 387.714   1
   8   5  -1 5758.91 503.231   1
  -8  -5   1 4343.10 445.775   3
   8   5   0 11191.2 710.986   1
  -8  -5   0 10789.1 671.209   3
   8   5   1 42916.7 1378.35   1
  -8  -5  -1 40960.1 1331.19   3
   8   5   2 496.481 150.161   1
  -8  -5  -2 654.995 157.941   3
   8   5   3 18897.6 923.394   1
  -8  -5  -3 18402.3 878.307   3
  -8  -5  -4 57.5390 16.6405   3
   8   5   4-72.1877 67.9414   1
   8   5   5 4030.08 458.449   1
  -8  -5  -5 4070.32 433.286   3
   8   5   6 10584.5 753.228   1
  -8  -5  -6 9367.48 670.039   3
   8   5   7 5315.37 557.089   1
  -8  -5  -7 4908.67 514.698   3
  -8  -5  -8 1018.01 236.354   3
   8   5   8 737.762 210.706   1
   8   5   9 7702.35 705.342   1
   8   5   9 7085.97 528.260   5
  -8  -5  -9 8060.67 684.077   3
  -8  -5 -10-13.0120 48.7436   3
   8   5  10-5.72837 51.9560   5
   8   5  10 24.8047 82.2762   1
   8   5  11 2447.99 425.310   1
   8   5  11 2121.04 314.451   5
  -8  -5 -11 3140.80 436.741   3
   8   6  -1 7395.68 585.497   1
   8   6   0 3779.77 416.886   1
  -8  -6   0 3815.94 426.311   3
   8   6   1 3572.14 406.625   1
  -8  -6  -1 2512.44 337.928   3
  -8  -6  -2 829.267 181.601   3
   8   6   2 1341.55 256.856   1
   8   6   3 1841.14 300.878   1
  -8  -6  -3 1495.25 262.102   3
   8   6   4 7476.51 605.691   1
  -8  -6  -4 7373.81 583.398   3
   8   6   5 19890.2 1000.27   1
  -8  -6  -5 19571.0 958.619   3
  -8  -6  -6 126.951 97.7679   3
   8   6   6 86.6197 56.4333   1
   8   6   7 9098.94 731.850   1
  -8  -6  -7 10193.1 751.839   3
  -8  -6  -8 541.945 170.852   3
   8   6   8 657.758 198.014   1
  -8  -6  -9 88.8990 91.0309   3
   8   6   9 46.5579 18.2456   1
  -8  -6 -10 683.015 215.818   3
   8   6  10 733.242 222.773   1
   8   7  -1 806.910 202.917   1
   8   7   0 2397.80 347.646   1
  -8  -7  -1 5317.63 503.795   3
   8   7   1 6948.38 587.939   1
   8   7   2 1639.84 283.056   1
  -8  -7  -2 1120.63 229.861   3
   8   7   3 9110.30 687.472   1
  -8  -7  -3 9544.36 674.775   3
   8   7   4 6174.66 572.348   1
  -8  -7  -4 6449.59 574.238   3
  -8  -7  -5 1195.18 255.945   3
   8   7   5 1197.38 252.509   1
  -8  -7  -6 404.645 133.993   3
   8   7   6 361.060 139.125   1
   8   7   7 6624.36 645.157   1
  -8  -7  -7 5602.72 559.539   3
  -8  -7  -8 324.745 114.907   3
   8   7   8 248.805 112.558   1
   8   7   9 5725.30 613.905   1
  -8  -7  -9 8558.90 713.726   3
   8   7  10 12333.4 954.647   1
   8   8  -1 1935.60 326.184   1
   8   8   0 2336.84 353.858   1
   8   8   1 3961.98 466.534   1
  -8  -8  -2 1364.93 262.316   3
   8   8   2 2175.14 350.564   1
  -8  -8  -3 12996.8 852.157   3
   8   8   3 16875.1 950.682   1
   8   8   4 1777.26 306.513   1
  -8  -8  -4 1726.83 297.878   3
  -8  -8  -5 550.346 175.281   3
   8   8   5 336.441 155.695   1
   8   8   6 2673.99 407.864   1
  -8  -8  -6 2704.41 395.455   3
  -8  -8  -7-74.4593 66.8398   3
   8   8   7-62.7676 60.4866   1
   8   8   8 5126.94 602.668   1
  -8  -8  -8 7986.13 694.234   3
   8   8   9 6876.36 695.527   1
  -8  -8  -9 7693.71 729.398   3
   8   9  -2 1932.48 355.361   1
   8   9  -1 4899.06 563.438   1
   8   9   0 1139.88 260.267   1
   8   9   1 4527.85 515.743   1
   8   9   2 8304.70 688.758   1
  -8  -9  -3 396.503 147.931   3
   8   9   3 440.361 146.386   1
  -8  -9  -4 153.759 71.3137   3
   8   9   4 130.830 86.1037   1
   8   9   5 2971.96 431.049   1
  -8  -9  -5 2093.02 356.127   3
  -8  -9  -6 259.685 101.633   3
   8   9   6 486.743 185.649   1
   8   9   7 2759.03 418.319   1
  -8  -9  -7 1982.47 354.022   3
   8   9   8 3751.72 498.564   1
   8  10   1 4691.04 564.992   1
   8  10   2 1770.43 339.282   1
   8  10   3 3050.80 435.995   1
  -8 -10  -4 5699.24 607.340   3
   8  10   4 5711.47 589.559   1
  -8 -10  -5 225.528 141.100   3
   8  10   5 142.589 80.7921   1
   9  -5  -2 908.313 247.424   4
   9  -5  -1 910.714 228.552   4
   9  -5   0 2502.27 393.963   4
   9  -5   1 9440.54 719.382   4
   9  -5   2 475.122 204.740   4
   9  -5   3 1171.49 275.707   4
   9  -5   4 2254.46 381.180   4
   9  -5   4 1522.21 314.182   1
   9  -4  -3 33.6108 100.270   4
   9  -4  -2 422.117 172.114   4
   9  -4  -1 10101.8 771.655   4
   9  -4   0 17407.3 970.898   4
   9  -4   1 204.769 146.999   4
   9  -4   2 8112.00 651.975   4
   9  -4   3 4291.09 486.458   4
   9  -4   3 5631.24 583.007   1
   9  -4   4 1304.77 273.719   4
   9  -4   4 638.870 204.597   1
   9  -4   5 4143.42 469.210   4
   9  -4   5 2979.60 456.220   1
   9  -4   6 5755.34 581.844   4
   9  -4   6 3645.81 518.597   1
   9  -3  -4 7433.09 631.802   4
   9  -3  -3 2540.66 369.748   4
   9  -3  -2 6660.75 640.714   4
   9  -3  -1 5056.96 516.864   4
   9  -3   0 3883.24 456.247   4
   9  -3   1 2831.83 382.205   4
   9  -3   2 8748.71 651.200   4
   9  -3   3 24.5430 30.4751   1
   9  -3   3 78.5014 75.0198   4
   9  -3   4 4651.00 487.722   4
   9  -3   4 2812.26 432.635   1
   9  -3   5 2660.47 377.192   4
   9  -3   5 2137.62 367.385   1
  -9   3  -5 2899.01 392.090   3
   9  -3   6 114.756 39.6778   1
   9  -3   6 222.347 110.039   4
   9  -3   7 1084.74 249.188   4
   9  -3   7 1305.35 316.455   1
   9  -2  -5 9885.82 752.675   4
   9  -2  -4 53.6051 65.7371   4
   9  -2  -3 3117.48 395.044   4
   9  -2  -2 1399.72 259.452   4
   9  -2  -1 563.114 169.130   4
   9  -2   0 7998.49 636.106   4
   9  -2   1 1619.08 273.808   4
   9  -2   2 2771.64 376.962   4
   9  -2   2 2560.33 403.853   1
   9  -2   3 14276.7 803.566   4
   9  -2   3 9920.97 762.589   1
   9  -2   4 8579.57 645.351   4
   9  -2   4 4826.89 554.391   1
  -9   2  -5 26.2031 63.2928   3
   9  -2   5-60.6943 65.9044   1
   9  -2   5 12.1608 55.3176   4
  -9   2  -6 643.486 182.396   3
   9  -2   6 521.117 199.986   1
   9  -2   6 978.905 203.849   4
   9  -2   7 639.953 201.984   1
   9  -2   7 781.095 205.220   4
   9  -2   8 596.712 204.606   1
   9  -1  -5 292.146 130.753   4
   9  -1  -4 1579.62 286.739   4
   9  -1  -3 3195.91 387.412   4
   9  -1  -2 975.240 214.858   4
   9  -1  -1 1756.70 293.506   4
   9  -1   0 1854.20 305.264   4
   9  -1   1 451.655 197.572   4
   9  -1   2 19561.9 929.487   4
   9  -1   2 13105.4 849.983   1
   9  -1   3 4589.24 435.199   4
   9  -1   3 3409.82 443.651   1
  -9   1  -4 307.482 109.291   3
   9  -1   4 356.957 132.326   1
   9  -1   4 444.272 147.085   4
   9  -1   5 11881.6 750.038   4
   9  -1   5 11562.1 856.203   1
  -9   1  -5 10714.9 742.509   3
   9  -1   6 2925.20 370.976   4
  -9   1  -6 3126.48 409.059   3
  -9   1  -7 678.268 187.543   3
   9  -1   7 325.232 139.752   1
   9  -1   7 516.473 149.382   4
   9  -1   8 4302.78 552.952   1
   9  -1   9 3448.25 506.281   1
   9   0  -5 1346.01 264.040   4
   9   0  -4 1198.66 251.465   4
   9   0  -3 18.6749 28.5939   4
   9   0  -2 1725.12 280.505   4
   9   0  -1 2858.51 338.203   4
   9   0   0 1652.70 284.238   4
   9   0   1 10410.1 673.565   4
   9   0   2 3196.55 364.817   4
   9   0   2 2023.36 327.248   1
   9   0   3 4389.11 419.869   4
   9   0   3 3214.88 423.976   1
   9   0   4 7412.37 553.999   4
  -9   0  -4 7300.87 595.251   3
   9   0   4 7542.26 653.602   1
   9   0   5 1206.67 226.893   4
   9   0   5 1174.22 249.536   1
  -9   0  -5 1114.81 241.684   3
  -9   0  -6 202.811 93.4007   3
   9   0   6 67.3456 80.9253   1
   9   0   6 124.244 61.8903   4
   9   0   7 2669.82 430.454   1
  -9   0  -7 2577.21 371.381   3
  -9   0  -8 197.976 110.932   3
   9   0   8 128.018 98.3661   1
   9   0   9 8487.50 778.973   1
   9   1  -5 5598.59 526.479   4
   9   1  -4 2578.89 343.435   4
   9   1  -3 8186.77 613.413   4
   9   1  -2 6447.87 523.226   4
   9   1  -1 3308.84 361.191   4
   9   1   0 13245.9 701.690   4
   9   1   1 11243.1 760.542   1
   9   1   1 11581.9 684.180   4
   9   1   2 1679.69 297.670   1
   9   1   2 2923.72 337.556   4
   9   1   3 7030.03 622.429   1
   9   1   3 6282.40 497.682   4
  -9  -1  -3 6117.14 534.616   3
   9   1   4 5510.91 459.128   4
  -9  -1  -4 5863.11 527.143   3
   9   1   4 5065.48 537.113   1
  -9  -1  -5 154.655 100.186   3
   9   1   5 103.737 73.7760   4
   9   1   5 104.344 96.8422   1
  -9  -1  -6 25554.7 1134.19   3
   9   1   6 25952.9 1263.04   1
  -9  -1  -7 3295.29 425.355   3
   9   1   7 2700.05 415.429   1
  -9  -1  -8 4210.01 467.407   3
   9   1   8 5396.11 598.535   1
  -9  -1  -9 5949.24 572.373   3
   9   1   9 4752.92 585.308   1
   9   2  -5 25.5334 57.1185   4
   9   2  -4 6847.41 559.113   4
   9   2  -3 8118.29 582.422   4
   9   2  -2 1590.81 245.553   4
   9   2  -1 2235.27 297.415   4
   9   2   0 10123.3 594.729   4
  -9  -2  -1 63.8813 63.6245   3
   9   2   1 219.401 155.322   4
   9   2   1 155.751 80.2416   1
   9   2   2 6325.78 561.939   1
   9   2   2 7047.33 518.781   4
  -9  -2  -2 7313.50 587.304   3
  -9  -2  -3 155.412 67.4167   3
   9   2   3 321.520 121.411   4
   9   2   3 280.833 132.404   1
  -9  -2  -4 181.095 109.406   3
   9   2   4-59.8302 67.1255   1
   9   2   5 6274.01 597.865   1
  -9  -2  -5 5419.45 510.181   3
   9   2   6 4257.24 505.739   1
  -9  -2  -6 4308.09 462.103   3
  -9  -2  -7 1052.76 226.683   3
   9   2   7 611.227 198.970   1
  -9  -2  -8 4412.19 495.036   3
   9   2   8 3827.63 510.647   1
  -9  -2  -9 1227.13 248.299   3
   9   2   9 1238.41 303.968   1
  -9  -2 -10 15316.5 962.880   3
   9   2  10 13920.0 1004.80   1
   9   3  -5 3113.89 401.255   4
   9   3  -4 2873.38 364.891   4
   9   3  -3 4915.48 452.520   4
   9   3  -2 7639.40 546.991   4
   9   3  -1 15.5634 51.6341   4
   9   3   0 1981.58 258.675   4
  -9  -3   0 1954.12 307.464   3
   9   3   1 34324.9 1076.68   4
  -9  -3  -1 33569.2 1252.50   3
   9   3   2 3382.70 428.079   1
  -9  -3  -2 3723.13 431.730   3
   9   3   3 5186.93 533.326   1
  -9  -3  -3 4627.99 476.209   3
   9   3   4 1286.33 262.854   1
  -9  -3  -4 1091.13 235.741   3
  -9  -3  -5 85.0878 78.7435   3
   9   3   5 266.526 118.375   1
  -9  -3  -6 569.373 170.072   3
   9   3   6 585.132 194.514   1
   9   3   7 2638.80 409.037   1
  -9  -3  -7 3572.04 429.048   3
  -9  -3  -8-69.8496 69.9331   3
   9   3   8-51.7787 43.7149   1
  -9  -3  -9 7548.35 667.476   3
   9   3   9 9802.65 826.583   1
  -9  -3 -10 7298.24 672.129   3
   9   3  10 6603.74 702.525   1
   9   4  -5 2501.96 375.760   4
   9   4  -4 1592.62 264.174   4
   9   4  -3 5845.54 486.971   4
   9   4  -2 3407.89 348.000   4
  -9  -4   2 1992.41 327.159   3
  -9  -4   1 3471.44 414.887   3
   9   4   0 25790.2 1159.29   1
  -9  -4   0 22021.4 1038.92   3
   9   4   1 2369.67 347.182   1
  -9  -4  -1 3083.80 391.028   3
  -9  -4  -2 626.196 172.375   3
   9   4   2 531.274 153.026   1
   9   4   3 1618.04 298.055   1
  -9  -4  -3 1586.55 274.348   3
  -9  -4  -4 149.910 111.151   3
   9   4   4 72.3169 77.1136   1
   9   4   5 2799.34 418.581   1
  -9  -4  -5 2086.23 311.632   3
   9   4   6 1789.10 330.762   1
  -9  -4  -6 1767.99 317.120   3
   9   4   7 2771.25 405.021   1
  -9  -4  -7 3487.35 442.333   3
   9   4   8 2363.55 389.524   1
  -9  -4  -8 1593.48 312.766   3
   9   4   9 22807.5 1260.39   1
  -9  -4  -9 20218.8 1096.32   3
   9   4  10 1299.94 297.165   1
  -9  -4 -10 1465.04 306.840   3
  -9  -5   1 3644.34 441.355   3
   9   5   0 14886.6 872.340   1
  -9  -5   0 12194.9 774.564   3
   9   5   1 2143.63 324.870   1
  -9  -5  -1 2900.10 389.591   3
   9   5   2 45701.1 1570.10   1
  -9  -5  -2 42594.9 1464.80   3
  -9  -5  -3 97.5986 64.5362   3
   9   5   3 84.4214 122.150   1
   9   5   4 3583.55 452.566   1
  -9  -5  -4 2766.94 363.068   3
   9   5   5 8451.04 694.868   1
  -9  -5  -5 7819.66 642.252   3
   9   5   6 1305.51 291.638   1
  -9  -5  -6 1445.99 279.514   3
   9   5   7 4091.71 512.383   1
  -9  -5  -7 2443.57 372.303   3
   9   5   8 8804.94 762.582   1
  -9  -5  -8 7245.59 654.294   3
   9   5   9 3129.89 457.551   1
  -9  -5  -9 1993.37 342.544   3
   9   6   0 1596.63 292.872   1
  -9  -6   0 1413.80 268.279   3
   9   6   1 16449.4 958.111   1
  -9  -6  -1 15228.7 883.103   3
  -9  -6  -2 22.9932 14.1371   3
   9   6   2 62.9727 97.9030   1
   9   6   3 4485.57 491.870   1
  -9  -6  -3 4104.54 454.914   3
   9   6   4 2338.50 372.881   1
  -9  -6  -4 2210.32 353.698   3
  -9  -6  -5 611.094 163.407   3
   9   6   5 772.239 220.075   1
   9   6   6 10544.6 812.157   1
  -9  -6  -6 9839.08 737.058   3
   9   6   7 4852.00 561.590   1
  -9  -6  -7 4779.01 541.603   3
   9   6   8 4254.89 548.785   1
  -9  -6  -8 3744.52 480.567   3
   9   6   9 10338.1 848.610   1
  -9  -6  -9 12283.7 878.697   3
   9   7   0 4996.60 541.951   1
   9   7   1 1321.55 277.437   1
  -9  -7  -1 1187.67 253.616   3
   9   7   2 3880.75 483.488   1
  -9  -7  -2 3958.78 457.587   3
   9   7   3 5918.64 594.601   1
  -9  -7  -3 3717.91 455.367   3
  -9  -7  -4 625.526 172.413   3
   9   7   4 486.666 173.209   1
   9   7   5 3247.09 445.441   1
  -9  -7  -5 3335.01 452.615   3
   9   7   6 6641.45 673.129   1
  -9  -7  -6 4570.56 539.201   3
  -9  -7  -7 60.8125 58.5266   3
   9   7   7-86.8653 78.2976   1
   9   7   8 17077.7 1087.01   1
  -9  -7  -8 16922.3 1032.05   3
   9   8   0 126.401 98.7507   1
   9   8   1 402.326 146.347   1
   9   8   2 4170.58 501.150   1
  -9  -8  -2 6469.62 608.508   3
  -9  -8  -3 123.815 94.2007   3
   9   8   3-46.5937 74.1445   1
   9   8   4 3310.21 457.254   1
  -9  -8  -4 3411.50 463.693   3
   9   8   5 8295.90 723.501   1
  -9  -8  -5 5905.15 612.137   3
  -9  -8  -6 58.2065 69.4205   3
   9   8   6 79.1143 74.3583   1
   9   8   7 6578.80 696.223   1
  -9  -8  -7 6442.08 647.573   3
   9   9   1 1959.50 341.274   1
   9   9   2 1458.87 296.410   1
  -9  -9  -3 1094.34 249.179   3
   9   9   3 1036.73 260.007   1
   9   9   4 1686.37 327.131   1
  -9  -9  -4 1504.80 307.942   3
  -9  -9  -5 257.579 109.257   3
   9   9   5 575.408 208.324   1
  10  -3  -1-104.148 46.6548   4
  10  -3   0 9089.22 728.203   4
  10  -3   1 10172.0 796.064   4
  10  -3   2 34.6454 35.2019   4
  10  -3   3 2244.04 368.254   4
  10  -3   4 3559.72 451.003   4
  10  -3   4 2544.27 416.755   1
 -10   3  -5 410.178 146.794   3
  10  -3   5 716.033 204.843   4
  10  -3   5 541.616 204.649   1
  10  -2  -2 653.510 222.146   4
  10  -2  -1 8912.51 722.556   4
  10  -2   0 4541.65 511.466   4
  10  -2   1 1376.98 266.118   4
  10  -2   2 307.409 120.239   4
  10  -2   3 309.417 159.175   1
  10  -2   3 2.67183 31.1986   4
  10  -2   4 397.765 161.388   1
  10  -2   4 406.086 149.179   4
  10  -2   5 2936.07 410.156   4
  10  -2   5 2229.95 397.750   1
 -10   2  -5 3550.67 446.463   3
  10  -2   6 2256.03 353.761   4
  10  -2   6 1515.80 323.324   1
 -10   2  -6 2090.84 347.617   3
  10  -1  -3 448.584 177.829   4
  10  -1  -2 3448.51 428.361   4
  10  -1  -1 6796.37 635.075   4
  10  -1   0 71.5579 89.8318   4
  10  -1   1 6916.22 603.341   4
  10  -1   2 2846.89 390.961   4
  10  -1   3 4200.29 446.533   4
  10  -1   3 3600.83 490.862   1
  10  -1   4 12140.3 778.207   4
 -10   1  -4 10342.1 753.680   3
 -10   1  -5 91.5857 40.6284   3
  10  -1   5-68.0764 54.0253   1
  10  -1   6 3759.56 429.686   4
 -10   1  -6 4066.69 494.253   3
  10  -1   7 1485.62 318.299   1
  10  -1   7 1694.02 302.829   4
 -10   1  -7 1925.61 333.039   3
  10   0  -3 5266.12 522.514   4
  10   0  -2 1615.46 280.059   4
  10   0  -1 456.950 165.611   4
  10   0   0 10555.0 734.608   4
  10   0   1 2816.04 377.110   4
  10   0   2 1698.27 294.826   4
  10   0   3 5170.40 492.938   4
  10   0   3 4760.00 537.072   1
 -10   0  -3 4814.21 518.952   3
 -10   0  -4 904.332 214.756   3
  10   0   4 434.495 167.092   1
  10   0   4 635.373 169.960   4
  10   0   5 9732.17 690.266   4
 -10   0  -5 9089.56 707.621   3
  10   0   6 6272.14 676.908   1
 -10   0  -6 7892.29 674.437   3
  10   0   7 4125.56 554.301   1
 -10   0  -7 6807.02 639.228   3
 -10   0  -8 1421.90 284.698   3
  10   1  -3 224.538 96.2214   4
  10   1  -2 106.688 71.2301   4
  10   1  -1 1038.12 207.311   4
  10   1   0 8436.98 648.393   4
  10   1   1 695.864 189.518   4
  10   1   2 2059.23 305.099   4
 -10  -1  -2 1752.16 320.899   3
  10   1   2 2767.85 402.609   1
 -10  -1  -3 11.1301 50.2762   3
  10   1   3-8.80286 14.9915   4
  10   1   3-53.6162 109.120   1
 -10  -1  -4 2229.38 357.102   3
  10   1   4 1990.07 358.117   1
 -10  -1  -5 7346.48 644.902   3
  10   1   5 5521.31 612.665   1
 -10  -1  -6 2504.04 373.193   3
  10   1   6 1932.91 365.484   1
 -10  -1  -7 3039.02 422.308   3
  10   1   7 2636.35 430.410   1
 -10  -1  -8 8666.97 708.480   3
  10   1   8 7518.72 757.634   1
  10   2  -3 156.326 92.0437   4
  10   2  -2 3752.10 417.021   4
  10   2  -1 2818.98 346.880   4
  10   2   0 2372.07 323.970   4
 -10  -2  -1 566.681 171.299   3
  10   2   1 857.446 213.827   4
  10   2   2 5183.20 547.658   1
 -10  -2  -2 4629.43 504.849   3
 -10  -2  -3 386.228 152.897   3
  10   2   3 247.774 139.207   1
  10   2   4 2358.64 387.378   1
 -10  -2  -4 2293.42 364.835   3
 -10  -2  -5 141.970 26.2720   3
  10   2   5 366.241 156.217   1
  10   2   6 1239.26 287.280   1
 -10  -2  -6 1367.93 280.469   3
 -10  -2  -7 6773.02 615.295   3
  10   2   7 6361.70 686.241   1
 -10  -2  -8 146.109 65.5187   3
  10   2   8 127.234 71.2796   1
  10   3  -3 5735.09 523.644   4
  10   3  -2 4078.13 436.930   4
 -10  -3   1 415.651 132.385   3
  10   3  -1 1088.92 208.045   4
 -10  -3   0 6167.73 585.743   3
 -10  -3  -1 5403.72 546.216   3
  10   3   2 12810.7 868.392   1
 -10  -3  -2 17090.0 967.654   3
 -10  -3  -3 830.419 221.721   3
  10   3   3 1019.31 255.144   1
 -10  -3  -4 531.196 178.655   3
  10   3   4 316.801 133.396   1
  10   3   5 4494.30 541.047   1
 -10  -3  -5 4137.52 492.707   3
  10   3   6 6004.39 639.705   1
 -10  -3  -6 6002.18 577.399   3
 -10  -3  -7-93.0266 63.3722   3
  10   3   7 36.5823 45.0278   1
  10   3   8 14457.4 1042.21   1
 -10  -3  -8 12279.3 871.138   3
 -10  -4   2 24.9154 19.6465   3
 -10  -4   1 7360.91 655.544   3
 -10  -4   0-46.0700 64.3327   3
 -10  -4  -1 9358.73 740.169   3
  10   4   2 8070.00 706.186   1
 -10  -4  -2 10056.9 745.783   3
  10   4   3 9889.17 817.171   1
 -10  -4  -3 10788.4 777.663   3
 -10  -4  -4 76.6136 76.4816   3
  10   4   4 225.824 131.414   1
  10   4   5 1113.11 264.547   1
 -10  -4  -5 1727.57 321.574   3
 -10  -4  -6-44.2762 77.0263   3
  10   4   6 153.935 70.0631   1
  10   4   7 1902.58 358.135   1
 -10  -4  -7 1545.83 315.734   3
  10   4   8 3167.66 478.342   1
 -10  -4  -8 2783.76 424.272   3
 -10  -5   1 619.320 204.006   3
 -10  -5   0 3918.92 481.855   3
  10   5   1 16006.9 983.134   1
 -10  -5  -1 9228.97 721.418   3
 -10  -5  -2-47.9034 55.7745   3
  10   5   2 8.91907 66.2904   1
 -10  -5  -3 655.127 187.839   3
  10   5   3 718.561 194.676   1
 -10  -5  -4 114.160 78.3811   3
  10   5   4 94.3254 96.1902   1
 -10  -5  -5 39.8360 44.0356   3
  10   5   5 214.513 96.1678   1
  10   5   6 3973.77 528.611   1
 -10  -5  -6 5813.16 592.307   3
  10   5   7 8017.51 758.141   1
 -10  -5  -7 8298.93 700.238   3
 -10  -5  -8 623.935 214.976   3
 -10  -6   0 9239.76 758.473   3
 -10  -6  -1 42.6749 54.5375   3
  10   6   1 221.010 127.470   1
  10   6   2 7595.45 695.021   1
 -10  -6  -2 6852.84 627.388   3
  10   6   3 4360.62 540.918   1
 -10  -6  -3 3727.49 467.567   3
 -10  -6  -4 81.4700 34.2406   3
  10   6   4 17.8292 67.4121   1
  10   6   5 4342.32 537.768   1
 -10  -6  -5 4451.39 521.611   3
  10   6   6 6473.81 674.527   1
 -10  -6  -6 6289.64 613.765   3
  10   6   7 3723.96 540.380   1
 -10  -6  -7 3581.35 480.425   3
  10   7   1 6647.36 648.775   1
 -10  -7  -1 6519.76 630.862   3
  10   7   2 3315.00 453.957   1
 -10  -7  -2 5177.32 559.646   3
 -10  -7  -3 12.5475 88.5167   3
  10   7   3-8.55438 28.8290   1
  10   7   4 8144.63 750.749   1
 -10  -7  -4 7410.73 667.139   3
  10   7   5 12910.6 967.975   1
 -10  -7  -5 8526.47 726.523   3
 -10  -7  -6 850.062 241.362   3
  10   7   6 1042.45 284.982   1
  11   0   0 3813.06 467.531   4
  11   0   1 4176.29 490.730   4
  11   0   2 13475.8 901.762   4
 -11   0  -3 343.240 138.611   3
  11   0   3 642.024 173.894   4
  11   0   4 2806.65 384.667   4
  11   0   4 2293.73 428.047   1
 -11   0  -4 2243.07 413.210   3
  11   1   0 310.286 142.237   4
  11   1   1 1214.57 258.355   4
  11   1   2 2420.20 354.742   4
 -11  -1  -2 1606.59 317.769   3
 -11  -1  -3 1365.15 318.115   3
 -11  -1  -4 3634.92 493.551   3
  11   1   4 2938.50 464.102   1
 -11  -1  -5-10.2133 79.6341   3
  11   1   5 207.436 121.805   1
 -11  -2   0 89.5081 69.7191   3
 -11  -2  -1 157.364 108.708   3
 -11  -2  -2 7030.06 670.582   3
  11   2   3 16206.8 1065.57   1
 -11  -2  -3 17041.6 1032.69   3
 -11  -2  -4 25.5945 66.9049   3
  11   2   4-58.7264 106.846   1
  11   2   5 1250.31 317.370   1
 -11  -2  -5 1930.26 358.509   3
 -11  -3   0 88.3784 45.6427   3
 -11  -3  -1 6971.70 672.597   3
 -11  -3  -2 1719.43 335.543   3
 -11  -3  -3 609.618 188.888   3
  11   3   3 442.217 186.179   1
 -11  -3  -4 29.2928 79.3458   3
  11   3   4 293.712 148.719   1
  11   3   5 1842.42 379.916   1
 -11  -3  -5 2632.71 418.957   3
 -11  -4  -1 6756.81 660.414   3
 -11  -4  -2 1255.77 284.156   3
  11   4   3 5561.91 621.615   1
 -11  -4  -3 6020.82 613.964   3
  11   4   4 5858.41 637.269   1
 -11  -4  -4 7425.13 685.346   3
 -11  -4  -5 890.952 229.921   3
  11   4   5 432.074 180.261   1
  11   5   2 4526.24 565.218   1
 -11  -5  -2 5278.27 595.467   3
  11   5   3 2702.66 453.873   1
 -11  -5  -3 2146.62 373.468   3
 -11  -5  -4 54.7123 99.1419   3
  11   5   4 421.872 202.545   1
   0   0   0    0.00    0.00   0
;
_shelx_hkl_checksum              14187
